# Supplementary material for: Crystal structure of ethyl 1′,5-dimethyl-2′′,3-dioxo-3H-di­spiro­[benzo[b]thiophene-2,3′-pyrrolidine-2′,3′′-indoline]-4′-carboxyl­ate
Source: Acta Crystallogr E Crystallogr Commun. 2015 Feb 7;71(Pt 3):o152–3. doi: 10.1107/S2056989015001528 (PMC4350727; doi:10.1107/S2056989015001528)
Supplement: Supplementary file 1 [file e-71-0o152-sup1.cif]

##############################################################################
#                                                                            #
# This CIF contains the data in a paper accepted for publication in          #
# Acta Crystallographica Section E. It conforms to the requirements of       #
# Notes for Authors for Acta Crystallographica Section E, and has been       #
# peer reviewed under the auspices of the IUCr Commission on Journals.       #
#                                                                            #
# Full details of the Crystallographic Information File format               #
# are given in the paper "The Crystallographic Information File (CIF):       #
# a New Standard Archive File for Crystallography" by S. R. Hall, F. H.      #
# Allen and I. D. Brown [Acta Cryst. (1991), A47, 655-685].                  #
#                                                                            #
# The current version of the core CIF dictionary is obtainable from          #
# ftp://ftp.iucr.org/pub/cif_core.dic.                                       #
#                                                                            #
# Software is freely available for graphical display of the structure(s)     #
# in this CIF. For information consult the CIF software page                 #
# http://www.iucr.org/resources/cif/software.                                #
#                                                                            #
# This file may be used for bona fide research purposes within the           #
# scientific community so long as proper attribution is given to the journal # 
# article from which it was obtained.                                        #
#                                                                            #
##############################################################################
data_global
_audit_creation_method     SHELXL-97
_journal_date_recd_electronic     2015-01-16
_journal_date_accepted     2015-01-23
_journal_name_full     'Acta Crystallographica, Section E'
_journal_year     2015
_journal_volume     71
_journal_issue      3
_journal_page_first     o152
_journal_page_last     o153
_journal_paper_category     HO
_journal_paper_doi     10.1107/S2056989015001528
_journal_coeditor_code     SU5064
_publ_contact_author_name     'A. Subbiah Pandi'
_publ_contact_author_address
;
  Department of Physics
  Presidency College
  Chennai 600 005
  India
;
_publ_contact_author_email     'aspandian59@gmail.com'
_publ_contact_author_fax     '044 091 2854 4894'
_publ_contact_author_phone     '044 091 24471061'
_publ_section_title
;\
Crystal structure of ethyl
1',5-dimethyl-2'',3-dioxo-3<i>H</i>-dispiro[benzo[<i>b</i>]thiophene-2,3'-\
pyrrolidine-2',3''-indoline]-4'-carboxylate
;
loop_
    _publ_author_name
    _publ_author_address
    'R. Raja'
;
    Department of Physics
    Presidency College (Autonomous)
    Chennai 600 005
    India
;
    'J. Govindaraj'
;
     Department of Physics
     Pachaiyappa's College for Men
     Kanchipuram 631 501
     India
;
    'M. Suresh'
;
     Department of Organic Chemistry
     University of Madras
     Guindy campus
     Chennai 602 025
     India
;
    'R. Raghunathan'
;
     Department of Organic Chemistry
     University of Madras
     Guindy campus
     Chennai 602 025
     India
;
    'A. SubbiahPandi'
;    Department of Physics
     Presidency College (Autonomous)
     Chennai 600 005
     India
;
data_I
_database_code_depnum_ccdc_archive 'CCDC 1045103'
_audit_creation_method     SHELXL-97
_chemical_name_systematic
;\
Ethyl 1',5-dimethyl-2'',3-dioxo-3<i>H</i>-dispiro[benzo[<i>b</i>]thiophene-\
2,3'-pyrrolidine-2',3''-indoline]-4'-carboxylate
;
_chemical_name_common     ?
_chemical_formula_moiety     'C23 H22 N2 O4 S'
_chemical_formula_sum     'C23 H22 N2 O4 S'
_chemical_formula_iupac     'C23 H22 N2 O4 S'
_chemical_formula_weight     422.496
_chemical_melting_point     ?
_symmetry_cell_setting     monoclinic
_symmetry_space_group_name_H-M     'P 2/n'
_symmetry_space_group_name_Hall     '-P 2yac'
loop_
    _symmetry_equiv_pos_as_xyz
    'x, y, z'
    '-x+1/2, y, -z+1/2'
    '-x, -y, -z'
    'x-1/2, -y, z-1/2'
_cell_length_a     16.311(5)
_cell_length_b     11.103(5)
_cell_length_c     23.585(5)
_cell_angle_alpha     90.000(5)
_cell_angle_beta     98.354(5)
_cell_angle_gamma     90.000(5)
_cell_volume     4226(2)
_cell_formula_units_Z     8
_cell_measurement_reflns_used     5696
_cell_measurement_theta_min     1.43
_cell_measurement_theta_max     28.41
_cell_measurement_temperature     293(2)
_exptl_crystal_description     block
_exptl_crystal_colour     colourless
_exptl_crystal_size_max     0.20
_exptl_crystal_size_mid     0.19
_exptl_crystal_size_min     0.18
_exptl_crystal_density_diffrn     1.328
_exptl_crystal_density_meas     ?
_exptl_crystal_density_method     'not measured'
_exptl_crystal_F_000     1776
_exptl_absorpt_coefficient_mu     0.185
_exptl_absorpt_correction_type     multi-scan
_exptl_absorpt_process_details
;
(SADABS; Bruker, 2008)
;
_exptl_absorpt_correction_T_min     0.964
_exptl_absorpt_correction_T_max     0.967
_exptl_special_details     ?
_diffrn_ambient_temperature     293(2)
_diffrn_radiation_type     MoK\a
_diffrn_radiation_wavelength     0.71073
_diffrn_radiation_source     'fine-focus sealed tube'
_diffrn_radiation_monochromator     graphite
_diffrn_measurement_device_type     'Bruker SMART APEXII area-detector'
_diffrn_measurement_method     '\w and \f scans'
_diffrn_detector_area_resol_mean     ?
_diffrn_reflns_number     36508
_diffrn_reflns_av_R_equivalents     0.0317
_diffrn_reflns_av_sigmaI/netI     0.0447
_diffrn_reflns_theta_min     1.43
_diffrn_reflns_theta_max     28.41
_diffrn_reflns_theta_full     28.41
_diffrn_measured_fraction_theta_max     0.988
_diffrn_measured_fraction_theta_full     0.988
_diffrn_reflns_limit_h_min     -21
_diffrn_reflns_limit_h_max     21
_diffrn_reflns_limit_k_min     -10
_diffrn_reflns_limit_k_max     14
_diffrn_reflns_limit_l_min     -31
_diffrn_reflns_limit_l_max     28
_diffrn_standards_number     ?
_diffrn_standards_interval_count     ?
_diffrn_standards_interval_time     ?
_diffrn_standards_decay_%     ?
_refine_special_details
;
Refinement of <i>F</i>^2^ against ALL reflections. The weighted <i>R</i>-factor
<i>wR</i> and goodness of fit <i>S</i> are based on <i>F</i>^2^, conventional
<i>R</i>-factors <i>R</i> are based on <i>F</i>, with <i>F</i> set to zero for
negative <i>F</i>^2^. The threshold expression of <i>F</i>^2^ >
\s(<i>F</i>^2^) is used only for calculating <i>R</i>-factors(gt) <i>etc</i>.
and is not relevant to the choice of reflections for refinement.
<i>R</i>-factors based on <i>F</i>^2^ are statistically about twice as large
as those based on <i>F</i>, and <i>R</i>- factors based on ALL data will be
even larger.
;
_reflns_number_total     10504
_reflns_number_gt     5696
_reflns_threshold_expression     I>2sigma(I)
_refine_ls_structure_factor_coef     Fsqd
_refine_ls_matrix_type     full
_refine_ls_R_factor_all     0.1083
_refine_ls_R_factor_gt     0.0542
_refine_ls_wR_factor_gt     0.1523
_refine_ls_wR_factor_ref     0.1822
_refine_ls_goodness_of_fit_ref     1.071
_refine_ls_restrained_S_all     1.071
_refine_ls_number_reflns     10504
_refine_ls_number_parameters     541
_refine_ls_number_restraints     0
_refine_ls_hydrogen_treatment     constr
_refine_ls_weighting_scheme     calc
_refine_ls_weighting_details
                 'calc w=1/[\s^2^(Fo^2^)+(0.0924P)^2^] where P=(Fo^2^+2Fc^2^)/3'
_atom_sites_solution_hydrogens     geom
_atom_sites_solution_primary     direct
_atom_sites_solution_secondary     difmap
_refine_ls_shift/su_max     0.001
_refine_ls_shift/su_mean     0.000
_refine_diff_density_max     0.590
_refine_diff_density_min     -0.248
_refine_ls_extinction_method     none
_refine_ls_extinction_coef     ?
loop_
    _atom_type_symbol
    _atom_type_description
    _atom_type_scat_dispersion_real
    _atom_type_scat_dispersion_imag
    _atom_type_scat_source
    'C' 'C' 0.0033 0.0016
                         'International Tables Vol C Tables 4.2.6.8 and 6.1.1.4'
    'H' 'H' 0.0000 0.0000
                         'International Tables Vol C Tables 4.2.6.8 and 6.1.1.4'
    'N' 'N' 0.0061 0.0033
                         'International Tables Vol C Tables 4.2.6.8 and 6.1.1.4'
    'O' 'O' 0.0106 0.0060
                         'International Tables Vol C Tables 4.2.6.8 and 6.1.1.4'
    'S' 'S' 0.1246 0.1234
                         'International Tables Vol C Tables 4.2.6.8 and 6.1.1.4'
_computing_data_collection
;
APEX2 (Bruker, 2008)
;
_computing_cell_refinement
;
SAINT (Bruker, 2008)
;
_computing_data_reduction
;
SAINT (Bruker, 2008)
;
_computing_structure_solution
;
SHELXS97 (Sheldrick, 2008)
;
_computing_structure_refinement
;
SHELXL97 (Sheldrick, 2015)
;
_computing_molecular_graphics
;
PLATON (Spek, 2009)
;
_computing_publication_material
;
SHELXL97 (Sheldrick, 2008) and PLATON (Spek, 2009)
;
loop_
    _atom_site_type_symbol
    _atom_site_label
    _atom_site_fract_x
    _atom_site_fract_y
    _atom_site_fract_z
    _atom_site_U_iso_or_equiv
    _atom_site_adp_type
    _atom_site_calc_flag
    _atom_site_refinement_flags
    _atom_site_occupancy
    _atom_site_symmetry_multiplicity
    _atom_site_disorder_assembly
    _atom_site_disorder_group
    C C1 1.03963(16) 0.6232(2) 0.96161(10) 0.0660(8) Uani d . 1 1 . .
    H H1A 1.0658 0.5934 0.9980 0.099 Uiso calc R 1 1 . .
    H H1B 1.0403 0.5619 0.9330 0.099 Uiso calc R 1 1 . .
    H H1C 0.9833 0.6449 0.9643 0.099 Uiso calc R 1 1 . .
    C C1' 0.96287(16) 0.7862(2) 0.53352(10) 0.0622(7) Uani d . 1 1 . .
    H H1'1 0.9358 0.8131 0.4968 0.093 Uiso calc R 1 1 . .
    H H1'2 1.0185 0.7620 0.5304 0.093 Uiso calc R 1 1 . .
    H H1'3 0.9640 0.8506 0.5608 0.093 Uiso calc R 1 1 . .
    C C2 1.17418(14) 0.7110(2) 0.94672(10) 0.0551(6) Uani d . 1 1 . .
    H H2A 1.1862 0.6279 0.9383 0.066 Uiso calc R 1 1 . .
    H H2B 1.2043 0.7319 0.9840 0.066 Uiso calc R 1 1 . .
    C C2' 0.82877(14) 0.7046(2) 0.55249(9) 0.0481(6) Uani d . 1 1 . .
    H H2'1 0.7976 0.6823 0.5158 0.058 Uiso calc R 1 1 . .
    H H2'2 0.8181 0.7886 0.5599 0.058 Uiso calc R 1 1 . .
    C C3' 0.80481(13) 0.62477(19) 0.60028(9) 0.0403(5) Uani d . 1 1 . .
    H H3' 0.8016 0.6765 0.6335 0.048 Uiso calc R 1 1 . .
    C C3 1.19796(13) 0.7946(2) 0.90055(9) 0.0423(5) Uani d . 1 1 . .
    H H3 1.2033 0.7453 0.8668 0.051 Uiso calc R 1 1 . .
    C C4' 0.72363(14) 0.5595(2) 0.58713(10) 0.0464(6) Uani d . 1 1 . .
    C C4 1.27782(15) 0.8619(2) 0.91628(11) 0.0539(6) Uani d . 1 1 . .
    C C5' 0.63677(17) 0.4216(3) 0.62987(13) 0.0721(8) Uani d . 1 1 . .
    H H5'1 0.5962 0.4496 0.5985 0.087 Uiso calc R 1 1 . .
    H H5'2 0.6141 0.4329 0.6653 0.087 Uiso calc R 1 1 . .
    C C5 1.3651(2) 1.0082(3) 0.87962(19) 0.1127(14) Uani d . 1 1 . .
    H H5A 1.3978 0.9931 0.9167 0.135 Uiso calc R 1 1 . .
    H H5B 1.3981 0.9863 0.8502 0.135 Uiso calc R 1 1 . .
    C C6 1.3442(2) 1.1317(3) 0.87467(16) 0.1019(11) Uani d . 1 1 . .
    H H6A 1.3940 1.1790 0.8789 0.153 Uiso calc R 1 1 . .
    H H6B 1.3120 1.1533 0.9041 0.153 Uiso calc R 1 1 . .
    H H6C 1.3126 1.1466 0.8377 0.153 Uiso calc R 1 1 . .
    C C6' 0.6545(2) 0.2917(3) 0.62196(15) 0.0927(10) Uani d . 1 1 . .
    H H6'1 0.6043 0.2462 0.6208 0.139 Uiso calc R 1 1 . .
    H H6'2 0.6943 0.2643 0.6533 0.139 Uiso calc R 1 1 . .
    H H6'3 0.6764 0.2810 0.5867 0.139 Uiso calc R 1 1 . .
    C C7' 0.88089(12) 0.54207(18) 0.61532(8) 0.0342(5) Uani d . 1 1 . .
    C C7 1.12099(12) 0.87597(18) 0.88528(8) 0.0340(5) Uani d . 1 1 . .
    C C8 1.11405(12) 0.93915(19) 0.82729(8) 0.0352(5) Uani d . 1 1 . .
    C C8' 0.88814(12) 0.48160(19) 0.67382(8) 0.0349(5) Uani d . 1 1 . .
    C C9' 0.88955(13) 0.35001(19) 0.66913(8) 0.0366(5) Uani d . 1 1 . .
    C C9 1.11184(13) 1.07020(19) 0.83294(9) 0.0390(5) Uani d . 1 1 . .
    C C10' 0.89327(14) 0.2689(2) 0.71447(9) 0.0472(6) Uani d . 1 1 . .
    H H10' 0.8957 0.2973 0.7518 0.057 Uiso calc R 1 1 . .
    C C10 1.10808(15) 1.1524(2) 0.78791(10) 0.0505(6) Uani d . 1 1 . .
    H H10 1.1063 1.1251 0.7505 0.061 Uiso calc R 1 1 . .
    C C11' 0.89341(15) 0.1460(2) 0.70409(10) 0.0507(6) Uani d . 1 1 . .
    C C11 1.10697(15) 1.2746(2) 0.79895(11) 0.0554(6) Uani d . 1 1 . .
    C C12 1.1061(2) 1.3648(3) 0.75117(12) 0.0791(9) Uani d . 1 1 . .
    H H12A 1.1039 1.3231 0.7153 0.119 Uiso calc R 1 1 . .
    H H12B 1.1555 1.4129 0.7577 0.119 Uiso calc R 1 1 . .
    H H12C 1.0584 1.4159 0.7500 0.119 Uiso calc R 1 1 . .
    C C12' 0.8946(2) 0.0567(2) 0.75203(11) 0.0755(8) Uani d . 1 1 . .
    H H12D 0.8968 0.0989 0.7878 0.113 Uiso calc R 1 1 . .
    H H12E 0.9423 0.0058 0.7533 0.113 Uiso calc R 1 1 . .
    H H12F 0.8453 0.0084 0.7457 0.113 Uiso calc R 1 1 . .
    C C13 1.10894(16) 1.3109(2) 0.85551(12) 0.0608(7) Uani d . 1 1 . .
    H H13 1.1073 1.3930 0.8632 0.073 Uiso calc R 1 1 . .
    C C13' 0.89070(15) 0.1080(2) 0.64755(10) 0.0535(6) Uani d . 1 1 . .
    H H13' 0.8920 0.0257 0.6403 0.064 Uiso calc R 1 1 . .
    C C14 1.11315(15) 1.2320(2) 0.90078(11) 0.0561(7) Uani d . 1 1 . .
    H H14 1.1146 1.2597 0.9381 0.067 Uiso calc R 1 1 . .
    C C14' 0.88627(15) 0.1860(2) 0.60194(10) 0.0498(6) Uani d . 1 1 . .
    H H14' 0.8840 0.1574 0.5647 0.060 Uiso calc R 1 1 . .
    C C15' 0.88522(13) 0.30946(18) 0.61322(8) 0.0375(5) Uani d . 1 1 . .
    C C15 1.11514(13) 1.1091(2) 0.88890(9) 0.0421(5) Uani d . 1 1 . .
    C C16' 0.95153(12) 0.63320(18) 0.60834(8) 0.0347(5) Uani d . 1 1 . .
    C C16 1.05081(12) 0.78321(18) 0.89070(8) 0.0357(5) Uani d . 1 1 . .
    C C17' 0.96067(14) 0.72987(19) 0.65762(9) 0.0394(5) Uani d . 1 1 . .
    C C17 1.04294(14) 0.68991(19) 0.83996(9) 0.0404(5) Uani d . 1 1 . .
    C C18' 1.08655(13) 0.6382(2) 0.66030(8) 0.0403(5) Uani d . 1 1 . .
    C C18 0.91621(13) 0.7782(2) 0.83823(8) 0.0393(5) Uani d . 1 1 . .
    C C19 0.83341(14) 0.8042(2) 0.82256(10) 0.0518(6) Uani d . 1 1 . .
    H H19 0.8028 0.7689 0.7905 0.062 Uiso calc R 1 1 . .
    C C19' 1.16826(14) 0.6109(2) 0.67618(10) 0.0531(6) Uani d . 1 1 . .
    H H19' 1.1991 0.6475 0.7078 0.064 Uiso calc R 1 1 . .
    C C20 0.79785(15) 0.8845(3) 0.85629(11) 0.0604(7) Uani d . 1 1 . .
    H H20 0.7422 0.9043 0.8465 0.072 Uiso calc R 1 1 . .
    C C20' 1.20368(15) 0.5272(3) 0.64379(11) 0.0605(7) Uani d . 1 1 . .
    H H20' 1.2592 0.5068 0.6539 0.073 Uiso calc R 1 1 . .
    C C21 0.84242(16) 0.9360(3) 0.90390(11) 0.0601(7) Uani d . 1 1 . .
    H H21 0.8168 0.9899 0.9259 0.072 Uiso calc R 1 1 . .
    C C21' 1.15838(16) 0.4738(3) 0.59713(11) 0.0598(7) Uani d . 1 1 . .
    H H21' 1.1835 0.4178 0.5759 0.072 Uiso calc R 1 1 . .
    C C22 0.92554(15) 0.9083(2) 0.91941(10) 0.0510(6) Uani d . 1 1 . .
    H H22 0.9554 0.9418 0.9522 0.061 Uiso calc R 1 1 . .
    C C22' 1.07519(15) 0.5024(2) 0.58109(10) 0.0473(6) Uani d . 1 1 . .
    H H22' 1.0449 0.4670 0.5489 0.057 Uiso calc R 1 1 . .
    C C23' 1.03826(12) 0.58414(19) 0.61354(8) 0.0363(5) Uani d . 1 1 . .
    C C23 0.96336(12) 0.83105(19) 0.88591(8) 0.0365(5) Uani d . 1 1 . .
    N N1' 0.91755(11) 0.68408(16) 0.55265(7) 0.0402(4) Uani d . 1 1 . .
    N N1 1.08421(11) 0.72884(17) 0.94574(7) 0.0446(5) Uani d . 1 1 . .
    N N2 0.96489(11) 0.69805(17) 0.81200(7) 0.0457(5) Uani d . 1 1 . .
    H H2 0.9471 0.6583 0.7814 0.055 Uiso calc R 1 1 . .
    N N2' 1.03867(11) 0.72204(17) 0.68548(7) 0.0451(5) Uani d . 1 1 . .
    H H2' 1.0570 0.7638 0.7154 0.054 Uiso calc R 1 1 . .
    O O1' 0.67445(11) 0.57029(18) 0.54481(7) 0.0713(6) Uani d . 1 1 . .
    O O1 1.32537(12) 0.8496(2) 0.95875(8) 0.0923(7) Uani d . 1 1 . .
    O O2 1.09558(10) 0.62012(14) 0.82891(7) 0.0563(4) Uani d . 1 1 . .
    O O2' 0.90884(10) 0.80189(14) 0.66769(7) 0.0550(4) Uani d . 1 1 . .
    O O3' 0.89380(10) 0.53817(14) 0.71813(6) 0.0484(4) Uani d . 1 1 . .
    O O3 1.11019(10) 0.88373(14) 0.78238(6) 0.0495(4) Uani d . 1 1 . .
    O O4' 0.71261(10) 0.49014(16) 0.63163(7) 0.0619(5) Uani d . 1 1 . .
    O O4 1.29010(11) 0.93490(18) 0.87355(8) 0.0734(6) Uani d . 1 1 . .
    S S1 1.12144(4) 0.99348(5) 0.93983(2) 0.04493(17) Uani d . 1 1 . .
    S S1' 0.87786(4) 0.42250(5) 0.56126(2) 0.04015(16) Uani d . 1 1 . .
loop_
    _atom_site_aniso_label
    _atom_site_aniso_U_11
    _atom_site_aniso_U_22
    _atom_site_aniso_U_33
    _atom_site_aniso_U_12
    _atom_site_aniso_U_13
    _atom_site_aniso_U_23
    C1 0.0680(18) 0.0669(18) 0.0596(15) -0.0137(15) -0.0021(13) 0.0282(14)
    C1' 0.0692(18) 0.0551(16) 0.0608(15) -0.0119(14) 0.0045(13) 0.0244(13)
    C2 0.0465(15) 0.0608(16) 0.0547(14) 0.0004(12) -0.0038(11) 0.0186(13)
    C2' 0.0479(14) 0.0416(13) 0.0518(13) 0.0023(11) -0.0030(11) 0.0053(11)
    C3' 0.0433(13) 0.0333(11) 0.0429(12) 0.0025(10) 0.0015(10) -0.0031(10)
    C3 0.0412(13) 0.0417(13) 0.0422(12) 0.0023(10) 0.0005(10) 0.0013(10)
    C4' 0.0414(14) 0.0476(14) 0.0489(13) -0.0004(11) 0.0024(11) -0.0018(12)
    C4 0.0438(14) 0.0609(17) 0.0551(15) 0.0039(13) 0.0011(12) 0.0003(13)
    C5' 0.0544(17) 0.074(2) 0.088(2) -0.0178(15) 0.0110(14) 0.0100(17)
    C5 0.062(2) 0.085(3) 0.183(4) -0.0248(19) -0.006(2) 0.036(3)
    C6 0.091(3) 0.082(3) 0.129(3) -0.027(2) 0.005(2) -0.001(2)
    C6' 0.088(2) 0.071(2) 0.124(3) -0.0207(19) 0.031(2) -0.002(2)
    C7' 0.0416(12) 0.0284(10) 0.0318(10) -0.0028(9) 0.0025(9) -0.0036(9)
    C7 0.0381(12) 0.0321(11) 0.0307(10) -0.0015(9) 0.0010(8) -0.0041(9)
    C8 0.0394(12) 0.0338(11) 0.0314(10) 0.0000(9) 0.0014(9) -0.0017(9)
    C8' 0.0408(12) 0.0328(11) 0.0305(10) -0.0041(9) 0.0027(9) -0.0027(9)
    C9' 0.0461(13) 0.0296(11) 0.0328(10) -0.0051(10) 0.0017(9) -0.0019(9)
    C9 0.0456(13) 0.0312(11) 0.0391(11) -0.0022(10) 0.0023(10) -0.0028(10)
    C10' 0.0630(16) 0.0405(13) 0.0376(12) -0.0029(11) 0.0054(11) 0.0011(10)
    C10 0.0672(17) 0.0376(13) 0.0457(13) -0.0041(12) 0.0049(11) 0.0009(11)
    C11' 0.0647(16) 0.0321(12) 0.0539(14) -0.0030(11) 0.0041(12) 0.0081(11)
    C11 0.0610(17) 0.0373(13) 0.0673(16) -0.0025(12) 0.0079(13) 0.0061(13)
    C12 0.101(2) 0.0467(16) 0.088(2) -0.0008(16) 0.0110(18) 0.0204(15)
    C12' 0.112(2) 0.0482(16) 0.0651(17) -0.0046(16) 0.0091(16) 0.0183(14)
    C13 0.0681(18) 0.0331(13) 0.0838(19) -0.0031(12) 0.0194(15) -0.0085(14)
    C13' 0.0727(17) 0.0289(12) 0.0592(15) -0.0048(12) 0.0107(13) -0.0027(12)
    C14 0.0659(17) 0.0421(14) 0.0626(16) -0.0051(13) 0.0177(13) -0.0167(13)
    C14' 0.0699(17) 0.0329(12) 0.0471(13) -0.0042(11) 0.0103(12) -0.0101(11)
    C15' 0.0446(13) 0.0305(11) 0.0367(11) -0.0039(9) 0.0032(9) -0.0041(9)
    C15 0.0431(13) 0.0377(12) 0.0454(12) -0.0044(10) 0.0059(10) -0.0074(10)
    C16' 0.0413(12) 0.0295(11) 0.0321(10) -0.0038(9) 0.0011(9) -0.0017(9)
    C16 0.0403(12) 0.0341(11) 0.0313(10) -0.0015(9) 0.0007(9) 0.0008(9)
    C17' 0.0488(14) 0.0272(11) 0.0416(12) -0.0034(10) 0.0042(10) -0.0020(9)
    C17 0.0504(14) 0.0301(11) 0.0398(12) -0.0060(11) 0.0034(10) -0.0007(10)
    C18' 0.0408(13) 0.0432(13) 0.0363(11) -0.0063(11) 0.0036(9) 0.0058(10)
    C18 0.0427(13) 0.0392(12) 0.0349(11) -0.0066(10) 0.0016(9) 0.0043(10)
    C19 0.0426(14) 0.0632(17) 0.0464(13) -0.0103(12) -0.0045(11) 0.0105(13)
    C19' 0.0423(14) 0.0670(17) 0.0472(13) -0.0072(13) -0.0031(11) 0.0079(13)
    C20 0.0394(14) 0.0703(18) 0.0709(17) 0.0032(13) 0.0059(13) 0.0201(15)
    C20' 0.0389(14) 0.0718(19) 0.0712(18) 0.0064(14) 0.0092(13) 0.0229(15)
    C21 0.0509(16) 0.0629(17) 0.0695(17) 0.0054(13) 0.0185(13) -0.0007(14)
    C21' 0.0541(17) 0.0604(17) 0.0690(17) 0.0113(14) 0.0223(14) 0.0025(14)
    C22 0.0498(15) 0.0563(15) 0.0474(13) -0.0016(12) 0.0092(11) -0.0077(12)
    C22' 0.0500(15) 0.0474(14) 0.0452(13) 0.0014(11) 0.0095(11) -0.0024(11)
    C23' 0.0401(12) 0.0349(11) 0.0336(10) -0.0020(10) 0.0045(9) 0.0037(9)
    C23 0.0394(12) 0.0377(11) 0.0319(10) -0.0026(10) 0.0036(9) 0.0030(9)
    N1' 0.0428(11) 0.0383(10) 0.0377(9) -0.0041(8) -0.0007(8) 0.0072(8)
    N1 0.0453(11) 0.0495(12) 0.0365(9) -0.0072(9) -0.0023(8) 0.0109(9)
    N2 0.0532(12) 0.0453(11) 0.0356(9) -0.0079(9) -0.0038(9) -0.0108(9)
    N2' 0.0494(12) 0.0452(11) 0.0379(10) -0.0093(9) -0.0029(8) -0.0096(9)
    O1' 0.0528(11) 0.0899(15) 0.0651(12) -0.0163(10) -0.0122(9) 0.0105(11)
    O1 0.0568(12) 0.138(2) 0.0736(13) -0.0199(13) -0.0199(10) 0.0183(14)
    O2 0.0621(11) 0.0367(9) 0.0693(11) 0.0060(8) 0.0072(9) -0.0138(8)
    O2' 0.0594(11) 0.0365(9) 0.0672(11) 0.0033(8) 0.0028(8) -0.0148(8)
    O3' 0.0742(11) 0.0388(9) 0.0315(8) -0.0085(8) 0.0049(7) -0.0114(7)
    O3 0.0749(12) 0.0410(9) 0.0325(8) -0.0065(8) 0.0068(7) -0.0079(7)
    O4' 0.0516(11) 0.0670(12) 0.0649(11) -0.0160(9) 0.0008(8) 0.0121(9)
    O4 0.0516(11) 0.0732(13) 0.0909(14) -0.0201(10) -0.0042(9) 0.0250(11)
    S1 0.0582(4) 0.0439(3) 0.0318(3) -0.0069(3) 0.0039(2) -0.0096(2)
    S1' 0.0562(4) 0.0333(3) 0.0298(3) -0.0054(3) 0.0026(2) -0.0052(2)
_geom_special_details
;
All e.s.d.'s (except the e.s.d. in the dihedral angle between two l.s. planes)
are estimated using the full covariance matrix. The cell e.s.d.'s are taken
into account individually in the estimation of e.s.d.'s in distances, angles
and torsion angles; correlations between e.s.d.'s in cell parameters are only
used when they are defined by crystal symmetry. An approximate (isotropic)
treatment of cell e.s.d.'s is used for estimating e.s.d.'s involving l.s.
planes.
;
loop_
    _geom_bond_atom_site_label_1
    _geom_bond_atom_site_label_2
    _geom_bond_site_symmetry_2
    _geom_bond_distance
    _geom_bond_publ_flag
    C1 N1 . 1.457(3) ?
    C1 H1A . 0.9600 ?
    C1 H1B . 0.9600 ?
    C1 H1C . 0.9600 ?
    C1' N1' . 1.460(3) ?
    C1' H1'1 . 0.9600 ?
    C1' H1'2 . 0.9600 ?
    C1' H1'3 . 0.9600 ?
    C2 N1 . 1.478(3) ?
    C2 C3 . 1.523(3) ?
    C2 H2A . 0.9700 ?
    C2 H2B . 0.9700 ?
    C2' N1' . 1.465(3) ?
    C2' C3' . 1.529(3) ?
    C2' H2'1 . 0.9700 ?
    C2' H2'2 . 0.9700 ?
    C3' C4' . 1.502(3) ?
    C3' C7' . 1.543(3) ?
    C3' H3' . 0.9800 ?
    C3 C4 . 1.501(3) ?
    C3 C7 . 1.546(3) ?
    C3 H3 . 0.9800 ?
    C4' O1' . 1.192(2) ?
    C4' O4' . 1.335(3) ?
    C4 O1 . 1.182(3) ?
    C4 O4 . 1.331(3) ?
    C5' O4' . 1.448(3) ?
    C5' C6' . 1.488(4) ?
    C5' H5'1 . 0.9700 ?
    C5' H5'2 . 0.9700 ?
    C5 C6 . 1.413(5) ?
    C5 O4 . 1.458(3) ?
    C5 H5A . 0.9700 ?
    C5 H5B . 0.9700 ?
    C6 H6A . 0.9600 ?
    C6 H6B . 0.9600 ?
    C6 H6C . 0.9600 ?
    C6' H6'1 . 0.9600 ?
    C6' H6'2 . 0.9600 ?
    C6' H6'3 . 0.9600 ?
    C7' C8' . 1.524(3) ?
    C7' C16' . 1.560(3) ?
    C7' S1' . 1.836(2) ?
    C7 C8 . 1.527(3) ?
    C7 C16 . 1.559(3) ?
    C7 S1 . 1.832(2) ?
    C8 O3 . 1.219(2) ?
    C8 C9 . 1.462(3) ?
    C8' O3' . 1.211(2) ?
    C8' C9' . 1.466(3) ?
    C9' C15' . 1.385(3) ?
    C9' C10' . 1.392(3) ?
    C9 C15 . 1.382(3) ?
    C9 C10 . 1.395(3) ?
    C10' C11' . 1.387(3) ?
    C10' H10' . 0.9300 ?
    C10 C11 . 1.381(3) ?
    C10 H10 . 0.9300 ?
    C11' C13' . 1.393(3) ?
    C11' C12' . 1.502(3) ?
    C11 C13 . 1.390(3) ?
    C11 C12 . 1.506(3) ?
    C12 H12A . 0.9600 ?
    C12 H12B . 0.9600 ?
    C12 H12C . 0.9600 ?
    C12' H12D . 0.9600 ?
    C12' H12E . 0.9600 ?
    C12' H12F . 0.9600 ?
    C13 C14 . 1.375(3) ?
    C13 H13 . 0.9300 ?
    C13' C14' . 1.375(3) ?
    C13' H13' . 0.9300 ?
    C14 C15 . 1.394(3) ?
    C14 H14 . 0.9300 ?
    C14' C15' . 1.397(3) ?
    C14' H14' . 0.9300 ?
    C15' S1' . 1.746(2) ?
    C15 S1 . 1.751(2) ?
    C16' N1' . 1.463(2) ?
    C16' C23' . 1.504(3) ?
    C16' C17' . 1.573(3) ?
    C16 N1 . 1.463(2) ?
    C16 C23 . 1.511(3) ?
    C16 C17 . 1.574(3) ?
    C17' O2' . 1.212(2) ?
    C17' N2' . 1.347(3) ?
    C17 O2 . 1.213(3) ?
    C17 N2 . 1.349(3) ?
    C18' C19' . 1.365(3) ?
    C18' C23' . 1.394(3) ?
    C18' N2' . 1.402(3) ?
    C18 C19 . 1.378(3) ?
    C18 N2 . 1.395(3) ?
    C18 C23 . 1.396(3) ?
    C19 C20 . 1.378(4) ?
    C19 H19 . 0.9300 ?
    C19' C20' . 1.382(4) ?
    C19' H19' . 0.9300 ?
    C20 C21 . 1.371(4) ?
    C20 H20 . 0.9300 ?
    C20' C21' . 1.368(4) ?
    C20' H20' . 0.9300 ?
    C21 C22 . 1.387(3) ?
    C21 H21 . 0.9300 ?
    C21' C22' . 1.391(3) ?
    C21' H21' . 0.9300 ?
    C22 C23 . 1.372(3) ?
    C22 H22 . 0.9300 ?
    C22' C23' . 1.380(3) ?
    C22' H22' . 0.9300 ?
    N2 H2 . 0.8600 ?
    N2' H2' . 0.8600 ?
loop_
    _geom_angle_atom_site_label_1
    _geom_angle_atom_site_label_2
    _geom_angle_atom_site_label_3
    _geom_angle_site_symmetry_1
    _geom_angle_site_symmetry_3
    _geom_angle
    _geom_angle_publ_flag
    N1 C1 H1A . . 109.5 ?
    N1 C1 H1B . . 109.5 ?
    H1A C1 H1B . . 109.5 ?
    N1 C1 H1C . . 109.5 ?
    H1A C1 H1C . . 109.5 ?
    H1B C1 H1C . . 109.5 ?
    N1' C1' H1'1 . . 109.5 ?
    N1' C1' H1'2 . . 109.5 ?
    H1'1 C1' H1'2 . . 109.5 ?
    N1' C1' H1'3 . . 109.5 ?
    H1'1 C1' H1'3 . . 109.5 ?
    H1'2 C1' H1'3 . . 109.5 ?
    N1 C2 C3 . . 105.23(17) ?
    N1 C2 H2A . . 110.7 ?
    C3 C2 H2A . . 110.7 ?
    N1 C2 H2B . . 110.7 ?
    C3 C2 H2B . . 110.7 ?
    H2A C2 H2B . . 108.8 ?
    N1' C2' C3' . . 105.46(17) ?
    N1' C2' H2'1 . . 110.6 ?
    C3' C2' H2'1 . . 110.6 ?
    N1' C2' H2'2 . . 110.6 ?
    C3' C2' H2'2 . . 110.6 ?
    H2'1 C2' H2'2 . . 108.8 ?
    C4' C3' C2' . . 116.09(18) ?
    C4' C3' C7' . . 114.57(18) ?
    C2' C3' C7' . . 103.36(16) ?
    C4' C3' H3' . . 107.4 ?
    C2' C3' H3' . . 107.4 ?
    C7' C3' H3' . . 107.4 ?
    C4 C3 C2 . . 115.39(19) ?
    C4 C3 C7 . . 114.41(19) ?
    C2 C3 C7 . . 103.89(17) ?
    C4 C3 H3 . . 107.6 ?
    C2 C3 H3 . . 107.6 ?
    C7 C3 H3 . . 107.6 ?
    O1' C4' O4' . . 124.4(2) ?
    O1' C4' C3' . . 126.2(2) ?
    O4' C4' C3' . . 109.35(19) ?
    O1 C4 O4 . . 124.0(2) ?
    O1 C4 C3 . . 126.2(2) ?
    O4 C4 C3 . . 109.7(2) ?
    O4' C5' C6' . . 109.4(2) ?
    O4' C5' H5'1 . . 109.8 ?
    C6' C5' H5'1 . . 109.8 ?
    O4' C5' H5'2 . . 109.8 ?
    C6' C5' H5'2 . . 109.8 ?
    H5'1 C5' H5'2 . . 108.2 ?
    C6 C5 O4 . . 110.2(3) ?
    C6 C5 H5A . . 109.6 ?
    O4 C5 H5A . . 109.6 ?
    C6 C5 H5B . . 109.6 ?
    O4 C5 H5B . . 109.6 ?
    H5A C5 H5B . . 108.1 ?
    C5 C6 H6A . . 109.5 ?
    C5 C6 H6B . . 109.5 ?
    H6A C6 H6B . . 109.5 ?
    C5 C6 H6C . . 109.5 ?
    H6A C6 H6C . . 109.5 ?
    H6B C6 H6C . . 109.5 ?
    C5' C6' H6'1 . . 109.5 ?
    C5' C6' H6'2 . . 109.5 ?
    H6'1 C6' H6'2 . . 109.5 ?
    C5' C6' H6'3 . . 109.5 ?
    H6'1 C6' H6'3 . . 109.5 ?
    H6'2 C6' H6'3 . . 109.5 ?
    C8' C7' C3' . . 115.11(16) ?
    C8' C7' C16' . . 114.84(16) ?
    C3' C7' C16' . . 99.87(16) ?
    C8' C7' S1' . . 107.51(14) ?
    C3' C7' S1' . . 109.33(13) ?
    C16' C7' S1' . . 109.96(13) ?
    C8 C7 C3 . . 115.41(16) ?
    C8 C7 C16 . . 114.67(15) ?
    C3 C7 C16 . . 100.14(16) ?
    C8 C7 S1 . . 107.12(14) ?
    C3 C7 S1 . . 109.40(13) ?
    C16 C7 S1 . . 109.94(13) ?
    O3 C8 C9 . . 125.66(19) ?
    O3 C8 C7 . . 122.30(19) ?
    C9 C8 C7 . . 112.04(16) ?
    O3' C8' C9' . . 125.59(19) ?
    O3' C8' C7' . . 122.6(2) ?
    C9' C8' C7' . . 111.77(16) ?
    C15' C9' C10' . . 120.8(2) ?
    C15' C9' C8' . . 113.37(18) ?
    C10' C9' C8' . . 125.86(18) ?
    C15 C9 C10 . . 120.9(2) ?
    C15 C9 C8 . . 113.59(19) ?
    C10 C9 C8 . . 125.51(19) ?
    C11' C10' C9' . . 120.1(2) ?
    C11' C10' H10' . . 119.9 ?
    C9' C10' H10' . . 119.9 ?
    C11 C10 C9 . . 120.0(2) ?
    C11 C10 H10 . . 120.0 ?
    C9 C10 H10 . . 120.0 ?
    C10' C11' C13' . . 117.8(2) ?
    C10' C11' C12' . . 121.1(2) ?
    C13' C11' C12' . . 121.1(2) ?
    C10 C11 C13 . . 117.8(2) ?
    C10 C11 C12 . . 120.7(2) ?
    C13 C11 C12 . . 121.4(2) ?
    C11 C12 H12A . . 109.5 ?
    C11 C12 H12B . . 109.5 ?
    H12A C12 H12B . . 109.5 ?
    C11 C12 H12C . . 109.5 ?
    H12A C12 H12C . . 109.5 ?
    H12B C12 H12C . . 109.5 ?
    C11' C12' H12D . . 109.5 ?
    C11' C12' H12E . . 109.5 ?
    H12D C12' H12E . . 109.5 ?
    C11' C12' H12F . . 109.5 ?
    H12D C12' H12F . . 109.5 ?
    H12E C12' H12F . . 109.5 ?
    C14 C13 C11 . . 123.5(2) ?
    C14 C13 H13 . . 118.3 ?
    C11 C13 H13 . . 118.3 ?
    C14' C13' C11' . . 123.3(2) ?
    C14' C13' H13' . . 118.4 ?
    C11' C13' H13' . . 118.4 ?
    C13 C14 C15 . . 117.9(2) ?
    C13 C14 H14 . . 121.1 ?
    C15 C14 H14 . . 121.1 ?
    C13' C14' C15' . . 118.0(2) ?
    C13' C14' H14' . . 121.0 ?
    C15' C14' H14' . . 121.0 ?
    C9' C15' C14' . . 120.0(2) ?
    C9' C15' S1' . . 115.04(16) ?
    C14' C15' S1' . . 124.97(16) ?
    C9 C15 C14 . . 119.9(2) ?
    C9 C15 S1 . . 114.58(17) ?
    C14 C15 S1 . . 125.48(18) ?
    N1' C16' C23' . . 116.25(16) ?
    N1' C16' C7' . . 98.97(15) ?
    C23' C16' C7' . . 117.18(17) ?
    N1' C16' C17' . . 112.51(17) ?
    C23' C16' C17' . . 101.53(16) ?
    C7' C16' C17' . . 110.89(15) ?
    N1 C16 C23 . . 115.93(16) ?
    N1 C16 C7 . . 99.34(15) ?
    C23 C16 C7 . . 117.27(17) ?
    N1 C16 C17 . . 112.44(17) ?
    C23 C16 C17 . . 101.69(16) ?
    C7 C16 C17 . . 110.62(15) ?
    O2' C17' N2' . . 125.7(2) ?
    O2' C17' C16' . . 126.9(2) ?
    N2' C17' C16' . . 107.32(18) ?
    O2 C17 N2 . . 125.8(2) ?
    O2 C17 C16 . . 127.0(2) ?
    N2 C17 C16 . . 107.13(18) ?
    C19' C18' C23' . . 122.6(2) ?
    C19' C18' N2' . . 127.8(2) ?
    C23' C18' N2' . . 109.61(19) ?
    C19 C18 N2 . . 127.8(2) ?
    C19 C18 C23 . . 122.1(2) ?
    N2 C18 C23 . . 110.04(18) ?
    C18 C19 C20 . . 117.3(2) ?
    C18 C19 H19 . . 121.3 ?
    C20 C19 H19 . . 121.3 ?
    C18' C19' C20' . . 117.9(2) ?
    C18' C19' H19' . . 121.1 ?
    C20' C19' H19' . . 121.1 ?
    C21 C20 C19 . . 121.7(2) ?
    C21 C20 H20 . . 119.2 ?
    C19 C20 H20 . . 119.2 ?
    C21' C20' C19' . . 121.1(2) ?
    C21' C20' H20' . . 119.5 ?
    C19' C20' H20' . . 119.5 ?
    C20 C21 C22 . . 120.3(2) ?
    C20 C21 H21 . . 119.8 ?
    C22 C21 H21 . . 119.8 ?
    C20' C21' C22' . . 120.7(2) ?
    C20' C21' H21' . . 119.6 ?
    C22' C21' H21' . . 119.6 ?
    C23 C22 C21 . . 119.4(2) ?
    C23 C22 H22 . . 120.3 ?
    C21 C22 H22 . . 120.3 ?
    C23' C22' C21' . . 119.1(2) ?
    C23' C22' H22' . . 120.5 ?
    C21' C22' H22' . . 120.5 ?
    C22' C23' C18' . . 118.7(2) ?
    C22' C23' C16' . . 132.36(19) ?
    C18' C23' C16' . . 108.97(18) ?
    C22 C23 C18 . . 119.1(2) ?
    C22 C23 C16 . . 132.47(19) ?
    C18 C23 C16 . . 108.43(18) ?
    C1' N1' C16' . . 115.75(17) ?
    C1' N1' C2' . . 115.02(18) ?
    C16' N1' C2' . . 107.92(15) ?
    C1 N1 C16 . . 115.13(17) ?
    C1 N1 C2 . . 114.82(19) ?
    C16 N1 C2 . . 108.06(16) ?
    C17 N2 C18 . . 112.54(17) ?
    C17 N2 H2 . . 123.7 ?
    C18 N2 H2 . . 123.7 ?
    C17' N2' C18' . . 112.40(17) ?
    C17' N2' H2' . . 123.8 ?
    C18' N2' H2' . . 123.8 ?
    C4' O4' C5' . . 119.5(2) ?
    C4 O4 C5 . . 118.8(2) ?
    C15 S1 C7 . . 92.67(10) ?
    C15' S1' C7' . . 92.30(9) ?
loop_
    _geom_torsion_atom_site_label_1
    _geom_torsion_atom_site_label_2
    _geom_torsion_atom_site_label_3
    _geom_torsion_atom_site_label_4
    _geom_torsion_site_symmetry_1
    _geom_torsion_site_symmetry_2
    _geom_torsion_site_symmetry_3
    _geom_torsion_site_symmetry_4
    _geom_torsion
    _geom_torsion_publ_flag
    N1' C2' C3' C4' . . . . -138.63(19) ?
    N1' C2' C3' C7' . . . . -12.3(2) ?
    N1 C2 C3 C4 . . . . 138.1(2) ?
    N1 C2 C3 C7 . . . . 12.1(2) ?
    C2' C3' C4' O1' . . . . -5.2(3) ?
    C7' C3' C4' O1' . . . . -125.6(3) ?
    C2' C3' C4' O4' . . . . 177.55(18) ?
    C7' C3' C4' O4' . . . . 57.1(2) ?
    C2 C3 C4 O1 . . . . 5.5(4) ?
    C7 C3 C4 O1 . . . . 125.9(3) ?
    C2 C3 C4 O4 . . . . -177.6(2) ?
    C7 C3 C4 O4 . . . . -57.2(3) ?
    C4' C3' C7' C8' . . . . -72.2(2) ?
    C2' C3' C7' C8' . . . . 160.55(17) ?
    C4' C3' C7' C16' . . . . 164.28(17) ?
    C2' C3' C7' C16' . . . . 37.01(19) ?
    C4' C3' C7' S1' . . . . 48.9(2) ?
    C2' C3' C7' S1' . . . . -78.35(17) ?
    C4 C3 C7 C8 . . . . 73.3(2) ?
    C2 C3 C7 C8 . . . . -160.00(18) ?
    C4 C3 C7 C16 . . . . -163.00(17) ?
    C2 C3 C7 C16 . . . . -36.33(19) ?
    C4 C3 C7 S1 . . . . -47.5(2) ?
    C2 C3 C7 S1 . . . . 79.15(18) ?
    C3 C7 C8 O3 . . . . 59.8(3) ?
    C16 C7 C8 O3 . . . . -55.9(3) ?
    S1 C7 C8 O3 . . . . -178.13(17) ?
    C3 C7 C8 C9 . . . . -120.8(2) ?
    C16 C7 C8 C9 . . . . 123.53(19) ?
    S1 C7 C8 C9 . . . . 1.3(2) ?
    C3' C7' C8' O3' . . . . -60.0(3) ?
    C16' C7' C8' O3' . . . . 55.2(3) ?
    S1' C7' C8' O3' . . . . 177.89(17) ?
    C3' C7' C8' C9' . . . . 121.49(19) ?
    C16' C7' C8' C9' . . . . -123.31(19) ?
    S1' C7' C8' C9' . . . . -0.6(2) ?
    O3' C8' C9' C15' . . . . -177.6(2) ?
    C7' C8' C9' C15' . . . . 0.9(2) ?
    O3' C8' C9' C10' . . . . 3.5(4) ?
    C7' C8' C9' C10' . . . . -178.0(2) ?
    O3 C8 C9 C15 . . . . 178.4(2) ?
    C7 C8 C9 C15 . . . . -0.9(3) ?
    O3 C8 C9 C10 . . . . -2.6(4) ?
    C7 C8 C9 C10 . . . . 178.1(2) ?
    C15' C9' C10' C11' . . . . 0.6(3) ?
    C8' C9' C10' C11' . . . . 179.4(2) ?
    C15 C9 C10 C11 . . . . -0.5(4) ?
    C8 C9 C10 C11 . . . . -179.5(2) ?
    C9' C10' C11' C13' . . . . 0.7(4) ?
    C9' C10' C11' C12' . . . . -178.0(2) ?
    C9 C10 C11 C13 . . . . -0.6(4) ?
    C9 C10 C11 C12 . . . . 177.7(2) ?
    C10 C11 C13 C14 . . . . 1.0(4) ?
    C12 C11 C13 C14 . . . . -177.3(3) ?
    C10' C11' C13' C14' . . . . -1.3(4) ?
    C12' C11' C13' C14' . . . . 177.4(2) ?
    C11 C13 C14 C15 . . . . -0.3(4) ?
    C11' C13' C14' C15' . . . . 0.6(4) ?
    C10' C9' C15' C14' . . . . -1.3(3) ?
    C8' C9' C15' C14' . . . . 179.7(2) ?
    C10' C9' C15' S1' . . . . 178.21(17) ?
    C8' C9' C15' S1' . . . . -0.7(2) ?
    C13' C14' C15' C9' . . . . 0.7(3) ?
    C13' C14' C15' S1' . . . . -178.73(18) ?
    C10 C9 C15 C14 . . . . 1.2(3) ?
    C8 C9 C15 C14 . . . . -179.7(2) ?
    C10 C9 C15 S1 . . . . -178.93(18) ?
    C8 C9 C15 S1 . . . . 0.2(2) ?
    C13 C14 C15 C9 . . . . -0.8(4) ?
    C13 C14 C15 S1 . . . . 179.36(19) ?
    C8' C7' C16' N1' . . . . -171.82(16) ?
    C3' C7' C16' N1' . . . . -48.09(17) ?
    S1' C7' C16' N1' . . . . 66.79(16) ?
    C8' C7' C16' C23' . . . . 62.4(2) ?
    C3' C7' C16' C23' . . . . -173.85(16) ?
    S1' C7' C16' C23' . . . . -58.97(19) ?
    C8' C7' C16' C17' . . . . -53.5(2) ?
    C3' C7' C16' C17' . . . . 70.28(19) ?
    S1' C7' C16' C17' . . . . -174.85(13) ?
    C8 C7 C16 N1 . . . . 171.27(16) ?
    C3 C7 C16 N1 . . . . 47.09(17) ?
    S1 C7 C16 N1 . . . . -67.99(16) ?
    C8 C7 C16 C23 . . . . -63.0(2) ?
    C3 C7 C16 C23 . . . . 172.77(16) ?
    S1 C7 C16 C23 . . . . 57.69(19) ?
    C8 C7 C16 C17 . . . . 52.9(2) ?
    C3 C7 C16 C17 . . . . -71.29(19) ?
    S1 C7 C16 C17 . . . . 173.63(13) ?
    N1' C16' C17' O2' . . . . 48.1(3) ?
    C23' C16' C17' O2' . . . . 173.1(2) ?
    C7' C16' C17' O2' . . . . -61.7(3) ?
    N1' C16' C17' N2' . . . . -129.14(18) ?
    C23' C16' C17' N2' . . . . -4.2(2) ?
    C7' C16' C17' N2' . . . . 121.06(18) ?
    N1 C16 C17 O2 . . . . -48.7(3) ?
    C23 C16 C17 O2 . . . . -173.4(2) ?
    C7 C16 C17 O2 . . . . 61.3(3) ?
    N1 C16 C17 N2 . . . . 128.69(18) ?
    C23 C16 C17 N2 . . . . 4.0(2) ?
    C7 C16 C17 N2 . . . . -121.25(18) ?
    N2 C18 C19 C20 . . . . 178.2(2) ?
    C23 C18 C19 C20 . . . . -0.6(3) ?
    C23' C18' C19' C20' . . . . 0.7(3) ?
    N2' C18' C19' C20' . . . . -178.0(2) ?
    C18 C19 C20 C21 . . . . -0.6(4) ?
    C18' C19' C20' C21' . . . . 0.3(4) ?
    C19 C20 C21 C22 . . . . 0.1(4) ?
    C19' C20' C21' C22' . . . . -0.1(4) ?
    C20 C21 C22 C23 . . . . 1.6(4) ?
    C20' C21' C22' C23' . . . . -1.2(4) ?
    C21' C22' C23' C18' . . . . 2.1(3) ?
    C21' C22' C23' C16' . . . . -179.6(2) ?
    C19' C18' C23' C22' . . . . -1.9(3) ?
    N2' C18' C23' C22' . . . . 176.99(18) ?
    C19' C18' C23' C16' . . . . 179.44(19) ?
    N2' C18' C23' C16' . . . . -1.7(2) ?
    N1' C16' C23' C22' . . . . -52.5(3) ?
    C7' C16' C23' C22' . . . . 64.1(3) ?
    C17' C16' C23' C22' . . . . -175.0(2) ?
    N1' C16' C23' C18' . . . . 125.88(19) ?
    C7' C16' C23' C18' . . . . -117.47(19) ?
    C17' C16' C23' C18' . . . . 3.5(2) ?
    C21 C22 C23 C18 . . . . -2.7(3) ?
    C21 C22 C23 C16 . . . . -179.9(2) ?
    C19 C18 C23 C22 . . . . 2.2(3) ?
    N2 C18 C23 C22 . . . . -176.70(18) ?
    C19 C18 C23 C16 . . . . -179.95(19) ?
    N2 C18 C23 C16 . . . . 1.1(2) ?
    N1 C16 C23 C22 . . . . 52.1(3) ?
    C7 C16 C23 C22 . . . . -64.9(3) ?
    C17 C16 C23 C22 . . . . 174.4(2) ?
    N1 C16 C23 C18 . . . . -125.32(19) ?
    C7 C16 C23 C18 . . . . 117.70(19) ?
    C17 C16 C23 C18 . . . . -3.0(2) ?
    C23' C16' N1' C1' . . . . -60.5(2) ?
    C7' C16' N1' C1' . . . . 173.11(18) ?
    C17' C16' N1' C1' . . . . 56.0(2) ?
    C23' C16' N1' C2' . . . . 169.02(17) ?
    C7' C16' N1' C2' . . . . 42.61(19) ?
    C17' C16' N1' C2' . . . . -74.5(2) ?
    C3' C2' N1' C1' . . . . -150.53(18) ?
    C3' C2' N1' C16' . . . . -19.6(2) ?
    C23 C16 N1 C1 . . . . 61.8(3) ?
    C7 C16 N1 C1 . . . . -171.59(19) ?
    C17 C16 N1 C1 . . . . -54.6(2) ?
    C23 C16 N1 C2 . . . . -168.35(18) ?
    C7 C16 N1 C2 . . . . -41.7(2) ?
    C17 C16 N1 C2 . . . . 75.3(2) ?
    C3 C2 N1 C1 . . . . 149.20(19) ?
    C3 C2 N1 C16 . . . . 19.2(2) ?
    O2 C17 N2 C18 . . . . 173.8(2) ?
    C16 C17 N2 C18 . . . . -3.7(2) ?
    C19 C18 N2 C17 . . . . -177.1(2) ?
    C23 C18 N2 C17 . . . . 1.8(2) ?
    O2' C17' N2' C18' . . . . -173.8(2) ?
    C16' C17' N2' C18' . . . . 3.5(2) ?
    C19' C18' N2' C17' . . . . 177.5(2) ?
    C23' C18' N2' C17' . . . . -1.3(2) ?
    O1' C4' O4' C5' . . . . 0.3(4) ?
    C3' C4' O4' C5' . . . . 177.6(2) ?
    C6' C5' O4' C4' . . . . 107.4(3) ?
    O1 C4 O4 C5 . . . . -2.3(4) ?
    C3 C4 O4 C5 . . . . -179.3(2) ?
    C6 C5 O4 C4 . . . . -121.2(3) ?
    C9 C15 S1 C7 . . . . 0.53(18) ?
    C14 C15 S1 C7 . . . . -179.6(2) ?
    C8 C7 S1 C15 . . . . -0.99(15) ?
    C3 C7 S1 C15 . . . . 124.78(15) ?
    C16 C7 S1 C15 . . . . -126.18(14) ?
    C9' C15' S1' C7' . . . . 0.32(17) ?
    C14' C15' S1' C7' . . . . 179.8(2) ?
    C8' C7' S1' C15' . . . . 0.17(15) ?
    C3' C7' S1' C15' . . . . -125.44(15) ?
    C16' C7' S1' C15' . . . . 125.85(15) ?
loop_
    _geom_hbond_atom_site_label_D
    _geom_hbond_atom_site_label_H
    _geom_hbond_atom_site_label_A
    _geom_hbond_site_symmetry_A
    _geom_hbond_distance_DH
    _geom_hbond_distance_HA
    _geom_hbond_distance_DA
    _geom_hbond_angle_DHA
    N2 H2 O3' 1_555 0.86 2.09 2.941(3) 168
    N2' H2' O3 1_555 0.86 2.15 3.005(3) 172
    C13' H13' O2' 1_545 0.93 2.57 3.439(3) 155
    C14' H14' 01 4_464 0.93 2.54 3.402(3) 154
