# Supplementary material for: Crystal structure of ethyl 1′,5-dimethyl-2′′,3-dioxo-3H-di­spiro­[benzo[b]thiophene-2,3′-pyrrolidine-2′,3′′-indoline]-4′-carboxyl­ate
Source: Acta Crystallogr E Crystallogr Commun. 2015 Feb 7;71(Pt 3):o152–3. doi: 10.1107/S2056989015001528 (PMC4350727; doi:10.1107/S2056989015001528)
Supplement: Supplementary file 2 [file e-71-0o152-Isup2.hkl]

# 
# h,k,l, Fc-squared, Fo-squared, sigma(Fo-squared) and status flag 
# 
data_I
_shelx_title ' asp_sri_331 in P 2/n' 
_shelx_refln_list_code          4 
_shelx_F_calc_maximum      501.88 
_exptl_crystal_F_000      1776.00 
_reflns_d_resolution_high  0.7469 
 
loop_ 
 _symmetry_equiv_pos_as_xyz 
 'x, y, z' 
 '-x+1/2, y, -z+1/2' 
 '-x, -y, -z' 
 'x-1/2, -y, z-1/2' 
 
_cell_length_a    16.3110 
_cell_length_b    11.1030 
_cell_length_c    23.5850 
_cell_angle_alpha  90.000 
_cell_angle_beta   98.354 
_cell_angle_gamma  90.000 
 
_shelx_F_squared_multiplier     1.000 
 
loop_ 
 _refln_index_h 
 _refln_index_k 
 _refln_index_l 
 _refln_F_squared_calc 
 _refln_F_squared_meas 
 _refln_F_squared_sigma 
 _refln_observed_status 
   2   0   0     8574.92     9625.36    119.36 o 
   4   0   0   251881.98   278715.06   5464.09 o 
   6   0   0    14499.85    17899.59    207.71 o 
   8   0   0     1496.27      999.94     20.18 o 
  10   0   0    10076.37    11234.10    146.65 o 
  12   0   0     7735.54     8370.60    162.34 o 
  14   0   0     5653.03     6005.25    130.04 o 
  16   0   0       68.05       53.32     39.45 o 
  18   0   0      704.41      737.22     43.27 o 
  20   0   0       81.39      172.52     43.86 o 
   0   1   0     7671.80     5526.64    163.75 o 
   1   1   0     2452.71     1536.91    116.97 o 
   2   1   0      411.93      263.50      6.57 o 
   3   1   0       58.06       38.25      2.45 o 
   4   1   0     3253.85     2493.77     43.01 o 
   5   1   0     1452.05     1288.24     26.67 o 
   6   1   0       19.77        9.17      3.34 o 
   7   1   0     1449.63     1419.13     16.42 o 
   8   1   0     2486.82     2487.28     31.98 o 
   9   1   0       88.56       77.37      4.66 o 
  10   1   0      103.32      117.19     11.58 o 
  11   1   0      611.38      621.12     26.85 o 
  12   1   0       48.23       30.17      6.42 o 
  13   1   0      201.55      184.10     19.62 o 
  14   1   0        9.88       18.13     10.89 o 
  15   1   0      211.57      212.22     21.10 o 
  16   1   0       83.91       56.71     16.26 o 
  17   1   0        0.42       16.54     14.14 o 
  18   1   0       10.85       30.37     15.49 o 
  19   1   0       38.07       62.66     17.02 o 
  20   1   0        0.01       19.53     15.21 o 
  21   1   0        0.62      -11.00     21.64 o 
   0   2   0      821.26      842.16     29.24 o 
   1   2   0       53.61       57.17      3.83 o 
   2   2   0    22380.95    23235.53    402.80 o 
   3   2   0     9540.81    10063.57    139.16 o 
   4   2   0     5608.52     5691.96     67.97 o 
   5   2   0        4.53       10.04      4.92 o 
   6   2   0       23.86       13.18      9.13 o 
   7   2   0       59.66       54.27      4.09 o 
   8   2   0     7953.88     8785.36     94.97 o 
   9   2   0      687.68      764.80     13.04 o 
  10   2   0      381.07      440.44     10.95 o 
  11   2   0      182.94      221.46      8.41 o 
  12   2   0     1670.49     1572.01     31.59 o 
  13   2   0       28.32        5.59     11.05 o 
  14   2   0      859.66      844.04     42.35 o 
  15   2   0       47.07       48.25     18.61 o 
  16   2   0      575.79      592.32     39.29 o 
  17   2   0        0.54       14.62     24.86 o 
  18   2   0       82.87       65.79     22.74 o 
  19   2   0       51.59       46.69     17.21 o 
  20   2   0       71.19       66.79     19.69 o 
  21   2   0        4.23       11.99     18.05 o 
   0   3   0      163.20      198.84     14.62 o 
   1   3   0     1642.40     1634.79     39.12 o 
   2   3   0     7563.87     7401.61    138.44 o 
   3   3   0     9911.80     9130.57    163.31 o 
   4   3   0      706.03      675.84     19.56 o 
   5   3   0       12.69       -0.52      4.06 o 
   6   3   0        1.10        1.14      7.85 o 
   7   3   0     5352.37     5122.99     64.81 o 
   8   3   0      212.34      186.35      5.59 o 
   9   3   0      309.44      366.95      9.28 o 
  10   3   0      464.72      515.87     12.42 o 
  11   3   0     2018.27     1893.01     31.31 o 
  12   3   0       12.30        3.10      6.96 o 
  13   3   0        2.60        2.92     10.96 o 
  14   3   0      121.17      107.19     29.24 o 
  15   3   0       31.45       24.86     16.54 o 
  16   3   0       17.01       36.29     17.48 o 
  17   3   0        5.73       -5.85     17.54 o 
  18   3   0       23.39       19.59     20.37 o 
  19   3   0        7.54      -14.62     18.61 o 
  20   3   0        0.41        5.01     21.64 o 
  21   3   0       52.75       98.43     32.63 o 
   0   4   0       20.75       81.88     11.70 o 
   1   4   0      596.24      607.07     18.27 o 
   2   4   0      110.97      128.73      5.56 o 
   3   4   0       29.21       10.14      9.29 o 
   4   4   0      244.34      240.48     23.96 o 
   5   4   0        2.99        3.37      3.18 o 
   6   4   0        0.05       -3.99      4.14 o 
   7   4   0       32.37       60.97      6.11 o 
   8   4   0        1.23       -2.84      4.18 o 
   9   4   0      307.88      279.85      9.82 o 
  10   4   0      146.63      127.88      8.66 o 
  11   4   0        1.74       -3.94      6.69 o 
  12   4   0       43.31       41.32      9.92 o 
  13   4   0      377.69      325.38     26.38 o 
  14   4   0      109.80       86.58     19.56 o 
  15   4   0       26.57       52.63     18.61 o 
  16   4   0        0.22      -10.72     15.40 o 
  17   4   0      130.49      138.68     25.78 o 
  18   4   0       10.19        8.46     19.56 o 
  19   4   0        1.06      -20.30     21.93 o 
  20   4   0        9.24        1.67     21.64 o 
   0   5   0     1118.58     1511.79     55.56 o 
   1   5   0       13.26       21.53      4.87 o 
   2   5   0      199.28      179.69     20.47 o 
   3   5   0       51.96       93.38      5.01 o 
   4   5   0      155.92      112.95     10.55 o 
   5   5   0      725.42     1020.12     21.85 o 
   6   5   0      465.24      548.83     20.05 o 
   7   5   0      320.56      421.93     10.52 o 
   8   5   0      215.76      216.25      8.99 o 
   9   5   0        2.45        4.60      4.95 o 
  10   5   0      483.48      471.99     16.19 o 
  11   5   0      214.18      283.59     13.78 o 
  12   5   0       70.72       53.23     14.85 o 
  13   5   0      583.27      626.26     52.48 o 
  14   5   0        0.15        0.00     14.47 o 
  15   5   0       10.01       19.01     16.54 o 
  16   5   0      114.77      133.21     24.81 o 
  17   5   0       92.99      128.05     36.55 o 
  18   5   0       33.74       54.10     22.74 o 
  19   5   0       50.01       29.24     32.17 o 
  20   5   0        3.31        8.77     32.17 o 
   1   6   0        7.75        3.51      4.87 o 
   2   6   0        4.66        3.51      4.87 o 
   3   6   0        6.64       13.07      6.33 o 
   4   6   0        0.26       -3.88      3.88 o 
   5   6   0        0.95        1.37      8.86 o 
   6   6   0       61.11       38.73      9.43 o 
   7   6   0        2.55       -3.10      3.74 o 
   8   6   0        3.74        3.24      4.33 o 
   9   6   0       11.76       16.41     12.69 o 
  10   6   0       44.68       41.92     16.47 o 
  11   6   0        9.17        4.47      9.80 o 
  12   6   0       12.40       -1.15     11.82 o 
  13   6   0        3.06        0.01     18.15 o 
  14   6   0        1.52       21.13     12.87 o 
  15   6   0        0.06      -12.41     12.41 o 
  16   6   0        1.93       -6.21     26.32 o 
  17   6   0        1.07        5.85     26.32 o 
  18   6   0        0.05       -2.92     26.32 o 
  19   6   0        1.82      -20.47     29.24 o 
   0   7   0     2433.86     2596.65     81.88 o 
   1   7   0      345.23      413.42     18.92 o 
   2   7   0        8.38       16.29      7.02 o 
   3   7   0     2176.90     2446.34     55.37 o 
   4   7   0     2070.66     2027.37     51.22 o 
   5   7   0        0.39       -4.28      4.28 o 
   6   7   0      878.00      941.96     23.20 o 
   7   7   0       25.19       35.64      7.63 o 
   8   7   0     2650.33     2778.53     36.70 o 
   9   7   0        0.00       -7.29      7.29 o 
  10   7   0      302.66      338.29     16.80 o 
  11   7   0       76.15       48.38     12.10 o 
  12   7   0      667.89      648.95     24.58 o 
  13   7   0      477.83      418.85     20.27 o 
  14   7   0      314.90      273.11     23.24 o 
  15   7   0       27.59       -8.77     23.39 o 
  16   7   0       74.30       55.56     32.17 o 
  17   7   0       36.98       46.79     32.17 o 
  18   7   0       27.50       20.47     32.17 o 
  19   7   0        1.07        8.77     32.17 o 
   0   8   0       14.83        8.77      8.77 o 
   1   8   0     1520.79     1579.04     61.41 o 
   2   8   0        1.11       -7.48      7.48 o 
   3   8   0     2236.27     2383.14     56.39 o 
   4   8   0       52.30       32.12     11.73 o 
   5   8   0      296.80      299.22     19.52 o 
   6   8   0      246.74      271.88     10.73 o 
   7   8   0      572.19      560.80     18.92 o 
   8   8   0        0.86        7.42      5.83 o 
   9   8   0       59.68       58.27     10.84 o 
  10   8   0      180.29      201.37     16.23 o 
  11   8   0        1.89       -9.08      9.08 o 
  12   8   0        5.72        7.84     12.87 o 
  13   8   0        7.41      -11.82     11.82 o 
  14   8   0       11.17       13.51     15.01 o 
  15   8   0        2.97        5.85     26.32 o 
  16   8   0       14.17      -14.62     29.24 o 
  17   8   0        5.07        8.77     29.24 o 
  18   8   0        3.08        5.85     29.24 o 
   0   9   0       24.31        2.92      8.77 o 
   1   9   0        2.96       -8.77      8.77 o 
   2   9   0       14.11       11.94     10.13 o 
   3   9   0        4.86       -1.43     11.36 o 
   4   9   0      824.57      844.59     30.74 o 
   5   9   0      173.25      143.23     21.10 o 
   6   9   0      114.71      108.54     12.63 o 
   7   9   0       89.32       76.28     15.01 o 
   8   9   0      957.81      986.82     28.58 o 
   9   9   0      476.60      480.64     45.74 o 
  10   9   0       27.15        1.41     25.83 o 
  11   9   0       95.14       71.29     15.01 o 
  12   9   0      261.59      326.03     24.07 o 
  13   9   0      267.85      252.02     31.02 o 
  14   9   0       62.68       58.48     32.17 o 
  15   9   0      224.15      175.45     43.86 o 
  16   9   0      283.07      327.50     55.56 o 
  17   9   0        2.12       26.32     35.09 o 
   0  10   0     1420.76     1505.94     58.48 o 
   1  10   0      117.04       93.83      9.73 o 
   2  10   0       75.64      113.15     45.32 o 
   3  10   0      493.92      441.56     23.15 o 
   4  10   0      223.43      265.09     29.87 o 
   5  10   0      143.28      141.35     18.38 o 
   6  10   0       15.78       15.14     11.84 o 
   7  10   0        7.97       -1.46     12.41 o 
   8  10   0       40.97        5.85     14.47 o 
   9  10   0      764.81      785.94     40.82 o 
  10  10   0        2.32       -0.60     10.60 o 
  11  10   0      160.21      195.03     19.13 o 
  12  10   0       12.67       -2.92     18.61 o 
  13  10   0      204.10      261.72     33.08 o 
  14  10   0       22.66        4.39     20.68 o 
  15  10   0      392.38      514.72     45.49 o 
   0  11   0      116.03      102.35     17.54 o 
   1  11   0        0.01        4.22      9.13 o 
   2  11   0       20.19       20.47     17.54 o 
   3  11   0       11.80        0.00     14.62 o 
   4  11   0       53.79       48.25     14.47 o 
   5  11   0       26.47        1.35     13.32 o 
   6  11   0        8.79       -3.60     13.32 o 
   7  11   0       10.34        0.00     20.47 o 
   8  11   0        2.24       -3.34     33.63 o 
   9  11   0        0.29       -3.12     15.40 o 
  10  11   0       23.02       30.70     18.61 o 
  11  11   0        0.01       -9.63     17.48 o 
  12  11   0        0.76        7.31     20.68 o 
  13  11   0        0.65      -13.39     19.56 o 
  14  11   0       41.41       60.71     25.78 o 
   0  12   0      240.07      201.77     23.39 o 
   1  12   0       11.18        3.57      9.13 o 
   2  12   0        4.01      -10.23     10.23 o 
   3  12   0      247.87      251.48     29.24 o 
   4  12   0       18.54       -8.77     17.54 o 
   5  12   0      224.35      187.15     29.24 o 
   6  12   0        0.93        0.39     16.08 o 
   7  12   0      200.82      216.72     35.09 o 
   8  12   0      174.63      243.37     28.73 o 
   9  12   0        1.36        8.77     18.61 o 
  10  12   0        9.69       14.95     23.39 o 
  11  12   0        3.09      -17.48     17.48 o 
  12  12   0       21.20       19.77     21.64 o 
   0  13   0        0.92      -11.70     14.62 o 
   1  13   0       18.27        6.65     11.23 o 
   2  13   0        0.11        2.34      9.73 o 
   3  13   0        0.77       -5.85     17.54 o 
   4  13   0        1.07       11.70     17.54 o 
   5  13   0        9.62       -2.92     20.47 o 
   6  13   0        0.01       -5.85     20.47 o 
   7  13   0        0.88      -20.47     20.47 o 
   8  13   0        7.40       11.70     26.32 o 
   9  13   0        7.14       11.70     26.32 o 
  10  13   0        0.73      -23.39     26.32 o 
   0  14   0      518.23      578.98     43.86 o 
   1  14   0      228.12      245.63     20.37 o 
   2  14   0        1.27       -5.32     11.23 o 
   3  14   0       99.01      113.05     16.16 o 
   4  14   0       75.53       70.18     26.32 o 
   5  14   0        0.00      -17.54     20.47 o 
   6  14   0        0.27      -11.70     23.39 o 
   7  14   0       77.39       76.03     32.17 o 
 -21   0   1        1.73       11.70     35.09 o 
 -19   0   1        0.19       24.86     20.68 o 
 -17   0   1       10.34        9.38     12.55 o 
 -15   0   1       39.44       33.36     13.63 o 
 -13   0   1       23.17       10.41     12.68 o 
 -11   0   1       33.36       36.39      7.82 o 
  -9   0   1       14.36       18.87      5.85 o 
  -7   0   1       12.72       22.11      4.87 o 
  -5   0   1        0.25       -1.12      3.26 o 
  -3   0   1        4.13       76.19      5.72 o 
  -1   0   1        9.49       49.64      2.04 o 
   1   0   1        0.73        7.80      1.19 o 
   3   0   1       11.57       16.48      2.41 o 
   5   0   1       63.46       56.84      5.21 o 
   7   0   1        0.25       -2.55      3.70 o 
   9   0   1       10.56       10.43      5.73 o 
  11   0   1        0.36       -8.17      8.17 o 
  13   0   1       23.84       26.18     12.87 o 
  15   0   1       24.71       22.89     12.38 o 
  17   0   1        1.13       13.39     11.22 o 
  19   0   1        1.84      -20.47     29.24 o 
  21   0   1        0.81        0.00     35.09 o 
 -21   1   1      123.44      153.02     32.00 o 
 -20   1   1      117.29      131.27     20.07 o 
 -19   1   1      289.30      301.39     24.44 o 
 -18   1   1      361.76      301.77     24.44 o 
 -17   1   1      205.66      262.04     18.98 o 
 -16   1   1       22.79       29.92     15.01 o 
 -15   1   1     1429.90     1608.61     47.27 o 
 -14   1   1        8.72        4.64     10.08 o 
 -13   1   1      148.69      216.83     18.53 o 
 -12   1   1      136.25      181.54      9.81 o 
 -11   1   1     4522.90     5060.85     48.63 o 
 -10   1   1     5617.93     6624.94     64.32 o 
  -9   1   1       25.63       56.79      4.46 o 
  -8   1   1     8182.71     9494.62     80.40 o 
  -7   1   1    14327.37    16026.99    131.59 o 
  -6   1   1     9195.59    10070.97     83.83 o 
  -5   1   1     3470.94     3657.85     33.03 o 
  -4   1   1    31200.37    32889.67    297.25 o 
  -3   1   1     4544.69     4440.10     44.14 o 
  -2   1   1     2143.06     2228.79     24.23 o 
  -1   1   1     1671.73     1766.78     22.62 o 
   0   1   1    20304.96    21815.14    401.81 o 
   1   1   1    52871.80    56417.70    861.57 o 
   2   1   1     4354.28     4445.22     46.29 o 
   3   1   1      371.79      289.30      5.24 o 
   4   1   1    21368.98    21744.87    190.81 o 
   5   1   1    38328.59    41618.95    334.79 o 
   6   1   1     2226.18     2618.23     24.48 o 
   7   1   1     1338.39     1757.13     18.10 o 
   8   1   1    20836.12    23929.46    195.34 o 
   9   1   1     3791.37     4172.72     41.88 o 
  10   1   1       47.55       60.07      4.71 o 
  11   1   1     2280.16     2642.39     30.36 o 
  12   1   1      271.83      281.87     19.83 o 
  13   1   1     3856.37     4085.71     65.89 o 
  14   1   1        0.40        8.71     10.38 o 
  15   1   1       79.68       65.79     20.68 o 
  16   1   1      745.75      687.48     30.99 o 
  17   1   1      214.79      269.41     22.69 o 
  18   1   1       80.01       77.21     17.02 o 
  19   1   1      205.04      180.92     21.28 o 
  20   1   1       62.09       44.54     16.03 o 
  21   1   1       50.25       78.95     28.95 o 
 -21   2   1        0.64      -17.99     27.47 o 
 -20   2   1        0.69       -3.24     16.71 o 
 -19   2   1        0.67      -10.00     23.39 o 
 -18   2   1       87.18      122.44     26.88 o 
 -17   2   1       33.13       20.01     19.56 o 
 -16   2   1       17.83       30.16     19.56 o 
 -15   2   1      183.43      146.73     22.74 o 
 -14   2   1       25.74       34.29     12.87 o 
 -13   2   1       67.49       65.02     11.27 o 
 -12   2   1       58.20       48.04      7.80 o 
 -11   2   1       25.90       13.05      5.15 o 
 -10   2   1     1296.83     1217.18     20.62 o 
  -9   2   1       65.37       85.53      8.06 o 
  -8   2   1     1167.55     1127.31     15.12 o 
  -7   2   1       70.73       68.47      3.69 o 
  -6   2   1     3231.86     3069.99     31.60 o 
  -5   2   1      254.49      262.75      5.27 o 
  -4   2   1      116.31       77.38      6.39 o 
  -3   2   1      104.30       80.26      7.43 o 
  -2   2   1    15201.78    12603.59    277.72 o 
  -1   2   1      680.72      708.62     25.73 o 
   0   2   1      458.89      402.12     12.41 o 
   1   2   1       23.21       22.03      1.85 o 
   2   2   1        0.59        4.97      3.44 o 
   3   2   1      426.58      437.37      9.62 o 
   4   2   1     1049.25      950.62     17.21 o 
   5   2   1        5.95        1.52      2.03 o 
   6   2   1     4354.96     3998.35     42.78 o 
   7   2   1      667.05      583.69      9.63 o 
   8   2   1      339.28      422.42     12.34 o 
   9   2   1      187.91      231.93      8.08 o 
  10   2   1      409.51      412.97     10.95 o 
  11   2   1      148.73      138.94      8.07 o 
  12   2   1      163.78      180.39     11.60 o 
  13   2   1       24.75        8.19      9.30 o 
  14   2   1      602.52      648.47     30.29 o 
  15   2   1        0.58        4.39     16.54 o 
  16   2   1      154.81      150.12     24.81 o 
  17   2   1       79.37       81.88     22.74 o 
  18   2   1       42.62       56.52     17.62 o 
  19   2   1        8.82       -6.45     15.70 o 
  20   2   1       19.07        5.25     16.71 o 
  21   2   1       19.43       16.96     18.05 o 
 -21   3   1        0.01      -17.81     17.81 o 
 -20   3   1        0.22       11.70     22.74 o 
 -19   3   1        1.61      -16.51     17.48 o 
 -18   3   1       12.25        0.00     18.61 o 
 -17   3   1      205.99      181.09     26.64 o 
 -16   3   1       13.35       23.05     17.48 o 
 -15   3   1       40.31       42.40     18.61 o 
 -14   3   1        0.03       -0.45     13.32 o 
 -13   3   1      196.65      222.88     19.09 o 
 -12   3   1        7.39       -2.17      6.91 o 
 -11   3   1      562.41      535.89     26.48 o 
 -10   3   1     1890.22     1965.32     27.86 o 
  -9   3   1      345.03      333.94     12.08 o 
  -8   3   1      128.92      170.88      5.33 o 
  -7   3   1    10056.93    10021.69    111.35 o 
  -6   3   1     3146.68     3561.46     46.01 o 
  -5   3   1     2168.74     2066.19     28.13 o 
  -4   3   1     1487.99     1411.01     28.32 o 
  -3   3   1    11232.58    10730.73    180.33 o 
  -2   3   1    27986.75    27493.83    457.39 o 
  -1   3   1      155.22       99.42      5.48 o 
   0   3   1      108.52      150.61      8.27 o 
   1   3   1    12166.84    12553.33    261.90 o 
   2   3   1      818.16      872.97     24.44 o 
   3   3   1     1282.65     1263.98     25.56 o 
   4   3   1     2308.22     2253.86     29.30 o 
   5   3   1     1998.92     1932.97     26.69 o 
   6   3   1     1652.20     1703.99     23.42 o 
   7   3   1       94.09       58.83      8.72 o 
   8   3   1       72.50       72.13      4.20 o 
   9   3   1        9.69        5.50      3.35 o 
  10   3   1      247.64      241.92     10.23 o 
  11   3   1      337.02      277.83     12.55 o 
  12   3   1       25.01       21.47      6.83 o 
  13   3   1       13.11       10.13     11.58 o 
  14   3   1       23.28       13.26     20.47 o 
  15   3   1       33.79       46.79     18.61 o 
  16   3   1       14.70       11.18     17.48 o 
  17   3   1        7.69      -14.62     16.54 o 
  18   3   1       63.27       73.99     23.71 o 
  19   3   1        0.04        9.65     20.47 o 
  20   3   1        6.16       -4.43     17.95 o 
  21   3   1       67.42       98.64     33.63 o 
 -20   4   1       36.05       22.50     23.71 o 
 -19   4   1        9.05        6.73     20.47 o 
 -18   4   1       25.22       36.55     20.68 o 
 -17   4   1       11.22       22.47     19.56 o 
 -16   4   1       35.54       32.17     18.61 o 
 -15   4   1       89.01       88.85     21.64 o 
 -14   4   1      166.99      123.48     20.68 o 
 -13   4   1      202.62      207.84     19.09 o 
 -12   4   1       98.59      118.82     12.17 o 
 -11   4   1       28.87       30.50      7.62 o 
 -10   4   1      874.01      837.05     18.68 o 
  -9   4   1       13.47        6.80      4.71 o 
  -8   4   1      110.88      187.37      7.86 o 
  -7   4   1     1901.93     2463.33     34.74 o 
  -6   4   1      117.71      103.54      5.56 o 
  -5   4   1       85.14      101.83      5.46 o 
  -4   4   1       82.38      100.44     19.29 o 
  -3   4   1      704.13      685.48     16.31 o 
  -2   4   1     2504.55     2745.09     50.96 o 
  -1   4   1     4145.65     4879.24    107.46 o 
   0   4   1      689.29     1195.98     43.86 o 
   1   4   1      636.87      581.29     43.86 o 
   2   4   1     1105.76     1298.76     21.19 o 
   3   4   1    12326.99    13168.53    233.96 o 
   4   4   1     5088.93     5532.90     91.80 o 
   5   4   1      364.33      356.81     10.58 o 
   6   4   1     1138.20     1075.68     16.48 o 
   7   4   1      578.61      510.33     11.29 o 
   8   4   1      457.24      420.73     13.32 o 
   9   4   1     1019.46     1129.58     23.57 o 
  10   4   1      368.05      320.86     13.08 o 
  11   4   1        5.04        9.99      7.06 o 
  12   4   1      282.82      319.89     15.18 o 
  13   4   1      829.74      843.49     39.25 o 
  14   4   1       22.15       13.16     14.47 o 
  15   4   1        8.81       21.64     26.32 o 
  16   4   1      151.37      151.26     30.70 o 
  17   4   1      354.48      451.99     38.21 o 
  18   4   1      202.11      253.43     32.00 o 
  19   4   1       13.82       20.47     29.24 o 
  20   4   1        2.35       17.54     22.74 o 
 -20   5   1        0.01        0.00     29.24 o 
 -19   5   1        1.22       23.39     32.17 o 
 -18   5   1        8.90      -23.39     26.32 o 
 -17   5   1        1.57      -10.23     16.54 o 
 -16   5   1       17.88       27.78     18.61 o 
 -15   5   1        0.20      -13.05     13.32 o 
 -14   5   1       12.57       11.11     15.40 o 
 -13   5   1       49.99       32.44     27.43 o 
 -12   5   1       17.28       27.93     26.17 o 
 -11   5   1        0.79       -2.35      7.71 o 
 -10   5   1        0.54       -5.73      5.73 o 
  -9   5   1       55.65       57.72      6.59 o 
  -8   5   1       38.92       40.55      8.30 o 
  -7   5   1      128.87      131.40     12.44 o 
  -6   5   1      230.07      231.03     17.39 o 
  -5   5   1        3.06       -4.32      4.32 o 
  -4   5   1       44.95       49.81      5.20 o 
  -3   5   1        1.32       -3.56      3.56 o 
  -2   5   1       15.12        8.19      4.87 o 
  -1   5   1        9.46        6.43      4.87 o 
   0   5   1      306.90      383.06     23.39 o 
   1   5   1        0.66        1.46      4.39 o 
   2   5   1       59.30       45.48      6.33 o 
   3   5   1      243.81      268.42     11.05 o 
   4   5   1        5.59        2.24      4.00 o 
   5   5   1      109.01      139.14     16.25 o 
   6   5   1       16.84       23.35      4.94 o 
   7   5   1        0.59       -2.53      3.53 o 
   8   5   1        8.85        3.94      4.56 o 
   9   5   1       42.38       31.45      5.28 o 
  10   5   1       85.56       51.86     12.36 o 
  11   5   1       77.24       93.43      9.77 o 
  12   5   1       60.67       52.14     17.50 o 
  13   5   1       20.26       -2.36     20.54 o 
  14   5   1      109.82      131.76     36.55 o 
  15   5   1        1.64       -7.31     14.47 o 
  16   5   1        0.27       16.00     26.32 o 
  17   5   1        0.00       24.86     18.61 o 
  18   5   1        9.41       18.93     19.01 o 
  19   5   1        0.47        0.00     20.68 o 
  20   5   1        0.53      -14.62     32.17 o 
 -19   6   1        0.63        5.85     32.17 o 
 -18   6   1        0.60        5.85     26.32 o 
 -17   6   1       60.88      111.12     35.09 o 
 -16   6   1       29.36       11.70     23.39 o 
 -15   6   1        1.38        0.78     15.40 o 
 -14   6   1      423.36      461.79     27.43 o 
 -13   6   1      551.21      572.09     26.66 o 
 -12   6   1      691.82      711.60     27.06 o 
 -11   6   1      302.52      314.44     18.42 o 
 -10   6   1      973.50     1121.20     29.86 o 
  -9   6   1      289.99      314.20     12.73 o 
  -8   6   1      297.49      367.58     10.92 o 
  -7   6   1     1318.27     1345.99     22.10 o 
  -6   6   1      569.12      529.62     15.94 o 
  -5   6   1     1242.60     1529.90     33.86 o 
  -4   6   1      471.74      627.17     15.54 o 
  -3   6   1      769.57     1185.30     31.30 o 
  -2   6   1       46.82       46.51      7.52 o 
  -1   6   1      309.06      405.13     19.01 o 
   0   6   1     1189.12     1488.74     40.94 o 
   1   6   1      191.47      299.67     20.47 o 
   2   6   1      197.07      225.82     11.89 o 
   3   6   1      266.29      367.20     16.26 o 
   4   6   1     2690.51     2980.51     45.95 o 
   5   6   1       26.45        6.93      5.95 o 
   6   6   1     1394.59     1670.47     35.89 o 
   7   6   1      614.28      731.20     14.24 o 
   8   6   1       50.81       57.95      5.80 o 
   9   6   1      717.91      693.51     28.99 o 
  10   6   1      178.55      195.97     15.58 o 
  11   6   1     2189.72     2398.24     54.45 o 
  12   6   1      107.49      143.57     15.17 o 
  13   6   1     1534.33     1461.57     40.93 o 
  14   6   1      556.92      583.62     30.29 o 
  15   6   1       81.12       48.17     29.24 o 
  16   6   1        6.26       -1.46     16.54 o 
  17   6   1      120.19      108.19     35.09 o 
  18   6   1       30.72       -8.77     26.32 o 
  19   6   1        0.54       11.70     32.17 o 
 -19   7   1        2.75       17.54     35.09 o 
 -18   7   1       19.20       32.17     32.17 o 
 -17   7   1        0.61        0.00     26.32 o 
 -16   7   1        6.02        8.77     26.32 o 
 -15   7   1        0.01       -7.02     15.40 o 
 -14   7   1        3.16        1.59     12.87 o 
 -13   7   1        0.61      -10.78     10.78 o 
 -12   7   1       27.19        1.16     11.40 o 
 -11   7   1      140.89      138.03     12.71 o 
 -10   7   1       14.21       21.83     10.08 o 
  -9   7   1        0.09        9.58      8.14 o 
  -8   7   1        0.60       -7.33      7.63 o 
  -7   7   1       97.45      118.91     10.11 o 
  -6   7   1      250.18      227.94     17.24 o 
  -5   7   1       17.83       18.56      4.81 o 
  -4   7   1        4.14      -10.55     10.55 o 
  -3   7   1       48.05       44.81     10.56 o 
  -2   7   1      406.69      418.79     20.37 o 
  -1   7   1        5.52       10.86      7.02 o 
   0   7   1        0.30       -4.14      4.14 o 
   1   7   1        5.71        8.77     13.16 o 
   2   7   1      274.37      287.39     15.36 o 
   3   7   1       35.37       17.86      8.10 o 
   4   7   1        1.08       -2.56      7.48 o 
   5   7   1        0.12       -4.98      4.98 o 
   6   7   1      373.28      396.75     26.70 o 
   7   7   1       62.61       41.89      8.30 o 
   8   7   1      127.70      125.82      7.22 o 
   9   7   1        0.51       -6.48      6.48 o 
  10   7   1        0.81        4.18      9.92 o 
  11   7   1       10.60       -7.57     11.58 o 
  12   7   1        6.63        7.97     11.40 o 
  13   7   1       27.30       41.40     18.15 o 
  14   7   1        0.27       10.72     13.51 o 
  15   7   1        1.56       43.86     26.32 o 
  16   7   1        2.87       -8.77     23.39 o 
  17   7   1       12.81       38.01     29.24 o 
  18   7   1       11.00       23.39     32.17 o 
 -18   8   1       19.79       58.48     35.09 o 
 -17   8   1       12.83       23.39     29.24 o 
 -16   8   1       21.49       26.32     29.24 o 
 -15   8   1       31.72       40.94     29.24 o 
 -14   8   1        0.42       18.59     18.17 o 
 -13   8   1      575.07      659.06     33.95 o 
 -12   8   1       53.62       48.43     14.14 o 
 -11   8   1        2.87        0.30     10.97 o 
 -10   8   1     1339.11     1320.69     36.87 o 
  -9   8   1      749.95      769.33     39.33 o 
  -8   8   1      162.04      188.20     10.46 o 
  -7   8   1     1492.38     1498.47     50.72 o 
  -6   8   1       71.51       42.97      8.10 o 
  -5   8   1      436.67      366.53     21.53 o 
  -4   8   1      485.11      451.15     18.78 o 
  -3   8   1     4228.87     4677.74    123.85 o 
  -2   8   1       18.42        6.17      9.13 o 
  -1   8   1      182.23      140.36     17.54 o 
   0   8   1      525.13      542.88     32.17 o 
   1   8   1     3191.05     3563.77     85.64 o 
   2   8   1       61.20       81.18     10.84 o 
   3   8   1      903.99      960.99     30.74 o 
   4   8   1     1479.52     1478.73     41.36 o 
   5   8   1     4836.05     5148.16    134.01 o 
   6   8   1      870.89      938.83     21.01 o 
   7   8   1      320.15      323.90     18.65 o 
   8   8   1       60.23       76.21      8.43 o 
   9   8   1     1788.72     1877.34     35.10 o 
  10   8   1        2.13       -5.94     11.42 o 
  11   8   1       30.07       37.78     12.68 o 
  12   8   1       26.70       16.14     13.29 o 
  13   8   1        6.26       -2.63     13.29 o 
  14   8   1      205.53      224.15     23.51 o 
  15   8   1      140.49      146.21     40.94 o 
  16   8   1      175.69      192.99     43.86 o 
  17   8   1       50.58       32.17     32.17 o 
  18   8   1        0.04        5.85     32.17 o 
 -17   9   1       41.69       49.71     35.09 o 
 -16   9   1        8.96       -2.92     29.24 o 
 -15   9   1      100.99       78.95     35.09 o 
 -14   9   1       53.46       81.88     24.81 o 
 -13   9   1        3.40       17.85     19.56 o 
 -12   9   1       45.00       56.13     15.88 o 
 -11   9   1       27.99       27.09     13.06 o 
 -10   9   1      774.41      735.58     40.97 o 
  -9   9   1       92.80       67.18     26.17 o 
  -8   9   1      531.15      576.76     25.67 o 
  -7   9   1      313.06      296.54     25.79 o 
  -6   9   1      773.80      700.43     25.20 o 
  -5   9   1       58.90       47.36     10.28 o 
  -4   9   1       47.21       32.86     10.08 o 
  -3   9   1       29.18       38.69     10.33 o 
  -2   9   1      726.06      666.71     38.01 o 
  -1   9   1      151.59      147.66     19.01 o 
   0   9   1       23.43       18.80     11.70 o 
   1   9   1        0.63       -5.56      8.06 o 
   2   9   1     1409.28     1514.76     41.39 o 
   3   9   1      211.65      221.06     30.05 o 
   4   9   1      312.03      347.50     20.52 o 
   5   9   1        1.65       -6.41     13.92 o 
   6   9   1      292.95      245.36     16.41 o 
   7   9   1       20.04        8.03      8.65 o 
   8   9   1       46.05       46.53     13.08 o 
   9   9   1      306.32      343.71     21.91 o 
  10   9   1      308.66      293.93     23.79 o 
  11   9   1        0.10       13.31     12.79 o 
  12   9   1      112.04      132.60     19.34 o 
  13   9   1      226.31      210.58     28.95 o 
  14   9   1      325.91      482.57     59.95 o 
  15   9   1        8.13      -17.54     26.32 o 
  16   9   1      203.53      245.63     49.71 o 
  17   9   1       36.44        0.00     32.17 o 
 -16  10   1       36.64       38.01     35.09 o 
 -15  10   1      168.79      227.07     34.07 o 
 -14  10   1        6.78      -15.08     19.56 o 
 -13  10   1        6.00       26.46     27.78 o 
 -12  10   1        9.61       12.77     19.56 o 
 -11  10   1      119.93       94.75     15.21 o 
 -10  10   1        3.07      -13.06     13.06 o 
  -9  10   1        4.38        1.93     13.55 o 
  -8  10   1      102.40      118.33     42.40 o 
  -7  10   1        6.50      -11.90     11.90 o 
  -6  10   1        5.32       -1.59     10.96 o 
  -5  10   1        0.23       -3.12      9.85 o 
  -4  10   1       15.98        8.33     10.13 o 
  -3  10   1      348.05      301.55     19.69 o 
  -2  10   1      357.75      380.33     25.94 o 
  -1  10   1       47.63       40.48      9.13 o 
   0  10   1       81.15       62.14     14.62 o 
   1  10   1       84.14       71.96      9.23 o 
   2  10   1      142.54      153.75     17.68 o 
   3  10   1        0.05       -8.99      8.99 o 
   4  10   1       15.20       13.89     11.22 o 
   5  10   1        2.91       10.20     10.33 o 
   6  10   1       85.09       92.66     15.01 o 
   7  10   1        2.09      -10.33     10.33 o 
   8  10   1        2.68       -1.57     20.47 o 
   9  10   1      130.60      105.65     13.83 o 
  10  10   1       61.30       47.46     15.69 o 
  11  10   1        8.12       12.11     12.77 o 
  12  10   1       40.94       14.93     21.93 o 
  13  10   1       88.27       93.57     24.81 o 
  14  10   1        0.64       -0.44     20.37 o 
  15  10   1       21.53       46.79     32.17 o 
 -14  11   1      114.35      159.52     32.00 o 
 -13  11   1        0.45       20.47     22.74 o 
 -12  11   1        5.21       30.49     21.64 o 
 -11  11   1        3.75      -10.66     17.48 o 
 -10  11   1      294.11      294.06     31.02 o 
  -9  11   1      145.13      152.11     24.81 o 
  -8  11   1       30.13       42.14     17.48 o 
  -7  11   1      108.98      115.97     20.68 o 
  -6  11   1       74.80       42.22     24.86 o 
  -5  11   1        0.49       -9.57     11.23 o 
  -4  11   1      440.08      435.13     28.73 o 
  -3  11   1       29.11        5.85     14.62 o 
  -2  11   1     1615.66     1666.77     73.10 o 
  -1  11   1      103.49      110.64     11.90 o 
   0  11   1      912.16      988.79     33.08 o 
   1  11   1       19.40       31.84      9.13 o 
   2  11   1      623.02      631.62     40.94 o 
   3  11   1       72.41       64.33     20.47 o 
   4  11   1      122.09      145.94     18.61 o 
   5  11   1      212.69      212.82     22.74 o 
   6  11   1       41.42       19.01     14.47 o 
   7  11   1       68.60       61.41     18.61 o 
   8  11   1       25.99       24.86     16.54 o 
   9  11   1        6.92        0.78     15.40 o 
  10  11   1        1.76      -10.92     15.40 o 
  11  11   1        2.03        1.46     18.61 o 
  12  11   1        7.51       -3.54     19.56 o 
  13  11   1       23.13       11.70     20.68 o 
  14  11   1        8.17       32.67     23.71 o 
 -12  12   1        0.90        0.15     24.86 o 
 -11  12   1        1.11       -2.77     24.86 o 
 -10  12   1        1.67       14.62     18.61 o 
  -9  12   1        0.02       -6.19     17.48 o 
  -8  12   1        0.10       -5.07     15.40 o 
  -7  12   1        3.40      -14.47     14.47 o 
  -6  12   1        7.29       -3.12     24.86 o 
  -5  12   1        9.00       -6.07     13.32 o 
  -4  12   1        1.00       17.54     17.54 o 
  -3  12   1        0.86       -2.92     14.62 o 
  -2  12   1        0.10      -11.70     14.62 o 
  -1  12   1        0.45       -8.27      8.27 o 
   0  12   1        7.34       -0.32      9.13 o 
   1  12   1        9.38        0.00      9.13 o 
   2  12   1        3.35        6.17      9.13 o 
   3  12   1        1.28       17.54     17.54 o 
   4  12   1        0.05      -17.54     17.54 o 
   5  12   1       25.80       11.70     20.47 o 
   6  12   1        0.11       -5.85     20.47 o 
   7  12   1        1.58       -6.24     15.40 o 
   8  12   1        1.21       14.45     17.48 o 
   9  12   1        9.42        5.68     17.48 o 
  10  12   1        0.09        5.85     39.48 o 
  11  12   1        0.02      -17.54     17.54 o 
  12  12   1        0.55       -5.85     20.68 o 
 -10  13   1        2.72        5.85     20.68 o 
  -9  13   1       19.51       11.39     19.56 o 
  -8  13   1       13.41        2.92     23.39 o 
  -7  13   1      105.91      105.27     32.17 o 
  -6  13   1        2.36       11.70     23.39 o 
  -5  13   1      153.27      169.60     32.17 o 
  -4  13   1       12.55        0.00     20.47 o 
  -3  13   1       18.58       11.70     17.54 o 
  -2  13   1       48.98       58.18     13.32 o 
  -1  13   1      101.76       77.21     26.32 o 
   0  13   1      181.08      216.45     30.70 o 
   1  13   1      702.18      751.33     32.00 o 
   2  13   1       70.79       78.34     13.32 o 
   3  13   1       54.24       52.63     23.39 o 
   4  13   1       50.57       32.17     20.47 o 
   5  13   1      483.53      476.64     46.79 o 
   6  13   1       51.53       61.41     26.32 o 
   7  13   1        0.42      -20.47     20.47 o 
   8  13   1       30.21       11.70     26.32 o 
   9  13   1       50.65      -11.70     26.32 o 
  10  13   1        4.95       14.62     29.24 o 
  -7  14   1       12.27      -14.62     23.39 o 
  -6  14   1       19.30      -20.47     20.47 o 
  -5  14   1       16.19        0.00     23.39 o 
  -4  14   1       14.65      -11.70     20.47 o 
  -3  14   1       93.15      101.79     29.24 o 
  -2  14   1       55.91       29.47     13.32 o 
  -1  14   1       10.90       11.70     12.41 o 
   0  14   1       35.20       22.72     27.78 o 
   1  14   1        2.71      -13.16     13.16 o 
   2  14   1       24.62       17.30     11.90 o 
   3  14   1        2.00       -8.77     20.47 o 
   4  14   1        0.38       -2.92     20.47 o 
   5  14   1        0.39      -11.70     20.47 o 
   6  14   1        0.43        0.00     23.39 o 
   7  14   1        9.01       35.09     26.32 o 
 -20   0   2      801.19      754.43     73.10 o 
 -18   0   2      552.79      526.23     33.80 o 
 -16   0   2     4612.94     4909.57    102.90 o 
 -14   0   2     6511.99     6871.13    167.44 o 
 -12   0   2     7105.77     8072.86    284.05 o 
 -10   0   2    16106.17    18662.13    350.69 o 
  -8   0   2     2671.49     3150.49     46.10 o 
  -6   0   2   129610.60   149529.92   1824.47 o 
  -4   0   2    26405.94    30061.37    368.07 o 
  -2   0   2    84078.16    93950.60   1245.57 o 
   0   0   2      127.51      166.29      3.94 o 
   2   0   2    13870.04    15560.87    215.48 o 
   4   0   2    97721.73   109669.55   1249.15 o 
   6   0   2    18829.44    21417.12    307.18 o 
   8   0   2    22307.45    27574.80    347.56 o 
  10   0   2      602.88      598.47     16.44 o 
  12   0   2     7041.54     7344.56    139.43 o 
  14   0   2     1311.94     1527.09     59.44 o 
  16   0   2      565.04      439.87     23.00 o 
  18   0   2      177.03      248.55     46.79 o 
  20   0   2       34.07       43.86     35.09 o 
 -21   1   2       23.61       54.74     25.78 o 
 -20   1   2        0.85       17.57     17.24 o 
 -19   1   2        4.58       25.18     19.84 o 
 -18   1   2        5.57       -0.86     11.87 o 
 -17   1   2       69.99       77.28     17.39 o 
 -16   1   2        1.48        0.05     13.29 o 
 -15   1   2        8.61       11.93     25.32 o 
 -14   1   2        0.72        9.43     10.55 o 
 -13   1   2      145.79      162.42     11.60 o 
 -12   1   2       38.00       45.44      7.08 o 
 -11   1   2        4.02      -10.82     10.82 o 
 -10   1   2      199.01      181.81      7.96 o 
  -9   1   2       11.62       -2.23      3.65 o 
  -8   1   2      289.57      189.94     29.08 o 
  -7   1   2       66.74       25.61      9.86 o 
  -6   1   2      249.36      200.67      7.66 o 
  -5   1   2     1725.87     1449.78     25.24 o 
  -4   1   2       44.15       10.64      8.70 o 
  -3   1   2      685.25      516.22     14.84 o 
  -2   1   2      192.95      143.25      6.31 o 
  -1   1   2     4650.40     3167.10     68.80 o 
   0   1   2      843.76      650.61     28.77 o 
   1   1   2      401.46      307.29     14.82 o 
   2   1   2      329.92      266.72      9.71 o 
   3   1   2       75.58       55.40      2.97 o 
   4   1   2       77.74       78.55      4.31 o 
   5   1   2      131.08       94.18      8.64 o 
   6   1   2      331.57      299.89      7.04 o 
   7   1   2      115.48      123.45      4.47 o 
   8   1   2        6.81        9.23      5.00 o 
   9   1   2       41.92       55.07      8.73 o 
  10   1   2      149.02      145.27      5.95 o 
  11   1   2       23.12       17.14      6.65 o 
  12   1   2        4.34       -6.77      6.77 o 
  13   1   2      100.65      116.25     12.46 o 
  14   1   2        8.00      -11.16     11.16 o 
  15   1   2       22.42       20.47     14.00 o 
  16   1   2       26.11        7.61     13.29 o 
  17   1   2        7.16        0.20     16.59 o 
  18   1   2        1.67       -4.62     17.52 o 
  19   1   2        0.93       17.18     14.55 o 
  20   1   2       15.49       17.54     22.74 o 
  21   1   2        1.56      -11.70     22.74 o 
 -21   2   2        4.07      -16.74     17.62 o 
 -20   2   2       19.57       20.31     17.62 o 
 -19   2   2        0.55       -2.49     20.37 o 
 -18   2   2      177.18      171.38     28.95 o 
 -17   2   2      183.02      169.80     26.88 o 
 -16   2   2      188.34      183.16     20.12 o 
 -15   2   2      312.38      342.23     31.04 o 
 -14   2   2       13.07        2.00     11.16 o 
 -13   2   2       99.52      126.72     15.01 o 
 -12   2   2      961.67     1020.98     20.77 o 
 -11   2   2      712.75      657.71     12.92 o 
 -10   2   2     1416.78     1745.47     21.98 o 
  -9   2   2     6020.86     6658.35     63.78 o 
  -8   2   2       96.28       77.65     10.83 o 
  -7   2   2     2311.81     2276.35     23.01 o 
  -6   2   2     8129.22     9086.45     81.72 o 
  -5   2   2      168.53      150.23      4.04 o 
  -4   2   2     3447.96     3489.82     35.93 o 
  -3   2   2    17690.29    17743.11    201.55 o 
  -2   2   2    19181.14    19266.88    216.40 o 
  -1   2   2    15378.92    15920.10    206.01 o 
   0   2   2     2559.23     2696.92     31.24 o 
   1   2   2     3675.45     3565.74     50.71 o 
   2   2   2     5282.67     5803.72     68.99 o 
   3   2   2     2239.19     2214.65     28.45 o 
   4   2   2      118.11      162.45      4.20 o 
   5   2   2      382.13      444.63      9.38 o 
   6   2   2     8839.62     8878.60     85.03 o 
   7   2   2     1535.76     1452.31     18.37 o 
   8   2   2     3032.59     2995.44     33.04 o 
   9   2   2        5.03        3.99      4.09 o 
  10   2   2      130.30      140.75      7.33 o 
  11   2   2      669.51      636.26     17.48 o 
  12   2   2      125.87      117.26     12.00 o 
  13   2   2      188.90      187.42     18.57 o 
  14   2   2      125.01      126.46     17.39 o 
  15   2   2        4.93       -8.38     16.08 o 
  16   2   2       32.85       16.00     17.48 o 
  17   2   2       70.59       36.87     16.26 o 
  18   2   2      229.83      305.58     38.94 o 
  19   2   2        0.47      -18.75     18.75 o 
  20   2   2        3.29       -4.28     16.91 o 
  21   2   2       33.05       38.34     18.42 o 
 -21   3   2       24.88       32.17     35.09 o 
 -20   3   2        7.44       17.54     22.74 o 
 -19   3   2        0.26       -4.77     19.56 o 
 -18   3   2        9.47       -2.92     18.61 o 
 -17   3   2      122.93      109.93     27.78 o 
 -16   3   2       75.84       78.95     20.68 o 
 -15   3   2      334.18      341.67     29.93 o 
 -14   3   2        0.11      -12.37     13.32 o 
 -13   3   2      283.46      323.75     45.32 o 
 -12   3   2        4.01        1.40      6.82 o 
 -11   3   2      394.67      474.07     21.47 o 
 -10   3   2      952.66      927.09     17.67 o 
  -9   3   2     2378.05     2440.88     31.16 o 
  -8   3   2     1002.08      998.88     14.24 o 
  -7   3   2     1853.31     1751.77     24.57 o 
  -6   3   2     6324.57     6747.93     76.13 o 
  -5   3   2     2568.40     2316.15     34.12 o 
  -4   3   2      160.51      180.08     14.21 o 
  -3   3   2     1538.57     1498.70     27.92 o 
  -2   3   2     7074.91     6298.32     94.89 o 
  -1   3   2        2.33        8.98      4.64 o 
   0   3   2       70.12       75.51      3.74 o 
   1   3   2     6938.24     6832.37    122.43 o 
   2   3   2     1962.21     1844.35     29.49 o 
   3   3   2      764.66      757.71     17.78 o 
   4   3   2     8490.85     8040.00     95.28 o 
   5   3   2     4143.03     4226.37     52.72 o 
   6   3   2     2143.39     2236.92     31.13 o 
   7   3   2     2529.21     2752.94     34.15 o 
   8   3   2      220.74      195.46      6.45 o 
   9   3   2      620.76      612.28     12.17 o 
  10   3   2      142.34      144.03      9.81 o 
  11   3   2      356.20      374.58     13.20 o 
  12   3   2        0.70       -7.13      7.13 o 
  13   3   2      320.25      289.84     26.11 o 
  14   3   2        1.47       -8.55     11.89 o 
  15   3   2       18.72        2.92     14.47 o 
  16   3   2        6.15        1.46     16.54 o 
  17   3   2        9.95        5.85     18.61 o 
  18   3   2        2.00       26.32     20.68 o 
  19   3   2        4.01       -9.38     15.70 o 
  20   3   2        0.66      -17.01     17.01 o 
 -20   4   2        1.02       -8.77     26.32 o 
 -19   4   2        9.78      -13.16     18.61 o 
 -18   4   2        0.17       -0.32     29.24 o 
 -17   4   2        9.41       10.23     18.61 o 
 -16   4   2       55.49       66.10     30.70 o 
 -15   4   2        5.23       11.70     16.54 o 
 -14   4   2       29.54       -6.27     14.04 o 
 -13   4   2        0.03       -9.66      9.66 o 
 -12   4   2       43.01       37.46      9.87 o 
 -11   4   2       28.93       22.60      7.11 o 
 -10   4   2      671.87      651.17     16.22 o 
  -9   4   2      119.32      145.68     13.44 o 
  -8   4   2        9.21       -2.52      4.03 o 
  -7   4   2     2808.80     2904.61     39.79 o 
  -6   4   2      669.83      681.14     14.81 o 
  -5   4   2      144.22      153.60      9.15 o 
  -4   4   2     2870.15     2807.51     49.27 o 
  -3   4   2     1348.79     1347.19     34.19 o 
  -2   4   2       85.99      126.40      5.81 o 
  -1   4   2     3018.72     3360.27     76.42 o 
   0   4   2     1406.91     1583.99     29.70 o 
   1   4   2     1727.62     1657.13     42.53 o 
   2   4   2      207.08      198.29      9.29 o 
   3   4   2    10253.36    10339.22    157.98 o 
   4   4   2     5288.64     5214.88     87.81 o 
   5   4   2     1668.33     1635.66     34.05 o 
   6   4   2      150.59      119.07      5.72 o 
   7   4   2      715.91      581.65     12.43 o 
   8   4   2     1717.19     1652.62     25.18 o 
   9   4   2       85.19      108.96      7.73 o 
  10   4   2       74.16       57.90      8.06 o 
  11   4   2       31.25       14.66      8.28 o 
  12   4   2       31.65       32.17     10.21 o 
  13   4   2        1.60        6.83     13.08 o 
  14   4   2       28.25        5.65     15.40 o 
  15   4   2       13.09        4.39     14.47 o 
  16   4   2        0.14       18.06     17.48 o 
  17   4   2        3.07       10.23     18.61 o 
  18   4   2        7.15       25.76     21.64 o 
  19   4   2        0.07       -5.08     19.56 o 
  20   4   2       15.58      -17.98     20.37 o 
 -20   5   2        3.53       -2.92     32.17 o 
 -19   5   2       49.06       55.56     32.17 o 
 -18   5   2      110.65       90.65     35.09 o 
 -17   5   2       74.08      172.52     40.94 o 
 -16   5   2      104.55       97.14     22.46 o 
 -15   5   2       18.36       14.62     16.54 o 
 -14   5   2       17.27       51.95     17.48 o 
 -13   5   2      548.38      458.07     22.85 o 
 -12   5   2     2065.70     2053.35     47.66 o 
 -11   5   2      268.98      291.07     15.13 o 
 -10   5   2        0.70       11.95      6.36 o 
  -9   5   2      994.84     1097.60     19.45 o 
  -8   5   2     4318.39     4628.96     80.49 o 
  -7   5   2     1704.36     1944.51     31.75 o 
  -6   5   2     2908.74     3295.32     47.51 o 
  -5   5   2       61.05       80.14      7.14 o 
  -4   5   2        1.10        0.84      3.64 o 
  -3   5   2      522.29      625.05     14.99 o 
  -2   5   2      582.56      807.55     89.19 o 
  -1   5   2      727.60      982.63     28.73 o 
   0   5   2     5721.76     7198.99    123.15 o 
   1   5   2      268.20      303.02     19.04 o 
   2   5   2     1416.05     1523.65     66.89 o 
   3   5   2     2670.86     3145.59     47.11 o 
   4   5   2     1811.14     2080.65     47.10 o 
   5   5   2       13.72       27.62      6.46 o 
   6   5   2     1980.40     2404.97     33.32 o 
   7   5   2      505.61      623.68     12.82 o 
   8   5   2     1064.84     1078.14     18.86 o 
   9   5   2      360.08      374.41     12.62 o 
  10   5   2      102.79      113.25     21.56 o 
  11   5   2       54.11       32.57      9.65 o 
  12   5   2     4581.27     4867.35     81.73 o 
  13   5   2      927.27      930.86     36.90 o 
  14   5   2     1573.78     1628.54     93.57 o 
  15   5   2       33.16       40.94     17.48 o 
  16   5   2      834.25      793.75     45.35 o 
  17   5   2        7.47        4.20     24.86 o 
  18   5   2        3.45        9.23     19.56 o 
  19   5   2        4.99       10.23     20.37 o 
  20   5   2        7.71       38.01     35.09 o 
 -19   6   2        3.47       38.01     35.09 o 
 -18   6   2        0.07       -8.77     26.32 o 
 -17   6   2        0.53        1.46     16.54 o 
 -16   6   2        0.67       -0.19     15.40 o 
 -15   6   2        0.00       11.70     16.54 o 
 -14   6   2        0.35        6.63     10.38 o 
 -13   6   2        5.15        4.01      9.54 o 
 -12   6   2        0.13       12.97     10.28 o 
 -11   6   2       41.25       32.37      9.57 o 
 -10   6   2       30.47       35.14      8.14 o 
  -9   6   2        4.06       -0.32      9.15 o 
  -8   6   2        0.09        6.90      4.88 o 
  -7   6   2       35.66       35.64      5.88 o 
  -6   6   2        1.94       -0.16      6.71 o 
  -5   6   2       52.99       26.59      6.99 o 
  -4   6   2        4.17       -3.95      3.95 o 
  -3   6   2        5.99       -7.44      7.89 o 
  -2   6   2        6.11        4.87      7.31 o 
  -1   6   2        3.39        9.36      4.87 o 
   0   6   2       13.61       -0.58      4.87 o 
   1   6   2        2.72        3.02      4.62 o 
   2   6   2       26.12       27.99      6.33 o 
   3   6   2        4.77        5.26      6.02 o 
   4   6   2        0.83        2.53      3.86 o 
   5   6   2       38.45       54.53     11.80 o 
   6   6   2        3.36       16.75      8.10 o 
   7   6   2       24.57       21.62      4.79 o 
   8   6   2        0.00       -4.06      4.06 o 
   9   6   2        4.72       14.49      7.69 o 
  10   6   2       27.57       30.19     10.78 o 
  11   6   2        0.19       32.56     12.35 o 
  12   6   2        0.00       -4.66     13.08 o 
  13   6   2        4.32       44.65     20.49 o 
  14   6   2        1.90       54.87     17.48 o 
  15   6   2        0.00        4.57     21.93 o 
  16   6   2        0.16       -7.57     17.48 o 
  17   6   2        1.32        9.63     17.48 o 
  18   6   2        3.08       76.03     32.17 o 
  19   6   2        0.43       23.39     32.17 o 
 -19   7   2        8.88      -11.70     32.17 o 
 -18   7   2        5.35       11.70     32.17 o 
 -17   7   2        1.79      -23.39     23.39 o 
 -16   7   2        0.61        0.00     23.39 o 
 -15   7   2      161.98      175.81     25.29 o 
 -14   7   2       22.59       -2.79     12.87 o 
 -13   7   2       59.44       47.77     13.04 o 
 -12   7   2        2.48       -2.65     10.60 o 
 -11   7   2      151.98      147.87     14.75 o 
 -10   7   2      424.03      464.05     18.65 o 
  -9   7   2      444.42      430.93     18.07 o 
  -8   7   2     2038.54     2001.29     34.60 o 
  -7   7   2      143.99      158.02     11.00 o 
  -6   7   2     1230.68     1370.58     40.44 o 
  -5   7   2      219.20      237.27     10.86 o 
  -4   7   2     2761.00     3269.16     60.93 o 
  -3   7   2      671.64      798.83     24.62 o 
  -2   7   2     2772.23     3470.20    115.50 o 
  -1   7   2      243.14      385.99     23.39 o 
   0   7   2     2254.09     2697.73    111.12 o 
   1   7   2        5.29        0.58      5.85 o 
   2   7   2       66.47       68.71      8.79 o 
   3   7   2        4.40       -6.17      6.52 o 
   4   7   2     2958.84     3313.08     71.72 o 
   5   7   2     1885.17     1874.37     32.92 o 
   6   7   2     1751.65     1871.11     34.83 o 
   7   7   2     1332.01     1336.36     27.46 o 
   8   7   2        6.94        3.88      5.07 o 
   9   7   2      464.44      404.55     16.51 o 
  10   7   2      178.53      137.37     14.95 o 
  11   7   2      549.18      636.38     30.39 o 
  12   7   2       50.58       45.15     14.56 o 
  13   7   2      448.44      439.50     23.96 o 
  14   7   2        2.31       -0.13     12.31 o 
  15   7   2       74.86       46.79     18.61 o 
  16   7   2      251.07      172.52     40.94 o 
  17   7   2       15.35       20.47     29.24 o 
  18   7   2      188.78      207.61     46.79 o 
 -18   8   2        3.35        2.92     29.24 o 
 -17   8   2       22.01       11.70     29.24 o 
 -16   8   2       73.44       73.10     35.09 o 
 -15   8   2        0.38      -11.70     23.39 o 
 -14   8   2       10.67        4.58     13.77 o 
 -13   8   2      173.17      155.50     20.12 o 
 -12   8   2       49.10       45.00     15.01 o 
 -11   8   2       97.05      101.56     13.96 o 
 -10   8   2      308.19      274.23     18.09 o 
  -9   8   2      902.90      934.36     30.31 o 
  -8   8   2      217.98      202.41     10.64 o 
  -7   8   2       22.43       28.39     27.57 o 
  -6   8   2       27.04       34.50      6.54 o 
  -5   8   2      602.09      507.11     20.68 o 
  -4   8   2      141.90      114.91     11.15 o 
  -3   8   2       35.70       16.67     22.37 o 
  -2   8   2      111.61      121.78     14.04 o 
  -1   8   2      377.24      331.56     46.79 o 
   0   8   2      198.21      163.80     10.34 o 
   1   8   2      187.57      197.16     23.73 o 
   2   8   2       61.84       75.56     10.60 o 
   3   8   2      622.43      633.66     24.30 o 
   4   8   2      247.43      233.66     17.09 o 
   5   8   2      270.45      244.68     25.04 o 
   6   8   2       57.41       53.60      7.11 o 
   7   8   2      211.99      204.53     12.15 o 
   8   8   2      175.51      169.10     15.15 o 
   9   8   2      227.01      217.33     14.60 o 
  10   8   2       22.55        9.25     10.08 o 
  11   8   2       78.92      103.46     15.36 o 
  12   8   2       33.79       24.19     13.29 o 
  13   8   2        3.62      -11.70     11.82 o 
  14   8   2        2.95        8.77     24.86 o 
  15   8   2      120.29      102.35     35.09 o 
  16   8   2       24.70       11.70     29.24 o 
  17   8   2        0.53      -20.47     26.32 o 
 -17   9   2        9.85       38.01     32.17 o 
 -16   9   2       90.25      108.19     40.94 o 
 -15   9   2       12.58       16.57     21.64 o 
 -14   9   2        6.94        0.00     20.68 o 
 -13   9   2       67.34       97.55     25.78 o 
 -12   9   2      267.22      345.63     24.44 o 
 -11   9   2       18.62       -6.32     10.60 o 
 -10   9   2      111.83      102.18     28.91 o 
  -9   9   2       35.23       17.53     13.09 o 
  -8   9   2      133.42      144.48     13.89 o 
  -7   9   2      581.85      502.85     27.01 o 
  -6   9   2        9.72        4.05      9.71 o 
  -5   9   2       12.33       -0.16      8.59 o 
  -4   9   2      404.48      312.99     18.15 o 
  -3   9   2      129.50       98.38     10.76 o 
  -2   9   2      294.62      261.92     18.61 o 
  -1   9   2      256.22      267.02     15.40 o 
   0   9   2      956.92     1000.61     31.02 o 
   1   9   2       12.81       25.34     10.46 o 
   2   9   2      956.39     1015.67     31.84 o 
   3   9   2       73.08       55.66     11.89 o 
   4   9   2      261.29      215.97     17.09 o 
   5   9   2      488.77      449.26     23.94 o 
   6   9   2      273.32      285.53     20.78 o 
   7   9   2        0.03       -2.04      6.63 o 
   8   9   2      731.79      714.57     24.99 o 
   9   9   2        7.70        1.95     15.62 o 
  10   9   2      444.46      433.31     25.37 o 
  11   9   2      350.71      355.52     23.24 o 
  12   9   2      238.67      213.63     21.52 o 
  13   9   2       87.97       72.27     21.64 o 
  14   9   2      339.24      418.20     38.21 o 
  15   9   2       39.32       46.79     32.17 o 
  16   9   2        2.97       49.71     35.09 o 
 -16  10   2       74.96      105.27     43.86 o 
 -15  10   2       24.47       22.78     24.86 o 
 -14  10   2       34.59       43.86     22.74 o 
 -13  10   2      376.21      418.48     39.29 o 
 -12  10   2       93.65      111.76     25.78 o 
 -11  10   2       20.14       16.75     11.71 o 
 -10  10   2       25.41       17.15     11.22 o 
  -9  10   2      218.88      216.72     35.09 o 
  -8  10   2      579.27      567.66     37.22 o 
  -7  10   2       66.21       54.10     16.54 o 
  -6  10   2       26.24       21.85     16.18 o 
  -5  10   2       69.24       54.53     13.29 o 
  -4  10   2      696.00      713.77     75.06 o 
  -3  10   2      217.69      242.41     52.63 o 
  -2  10   2      133.98      143.78     15.40 o 
  -1  10   2      848.05      851.09     24.03 o 
   0  10   2      632.93      536.41     26.32 o 
   1  10   2      187.91      171.30     13.32 o 
   2  10   2      409.88      462.26     68.72 o 
   3  10   2      341.71      361.47     20.86 o 
   4  10   2      796.42      808.35     31.15 o 
   5  10   2      172.03      181.68     17.09 o 
   6  10   2      278.65      286.69     24.81 o 
   7  10   2        4.18        0.45     13.32 o 
   8  10   2        0.98       -9.61     26.32 o 
   9  10   2        3.67       -5.24      9.32 o 
  10  10   2      298.19      325.93     21.59 o 
  11  10   2      276.51      299.78     23.79 o 
  12  10   2        0.73      -13.42     17.48 o 
  13  10   2       14.61       12.47     19.56 o 
  14  10   2       29.69       16.96     35.09 o 
  15  10   2      128.35      210.54     46.79 o 
 -14  11   2        2.15        2.63     32.17 o 
 -13  11   2        6.30        0.46     19.56 o 
 -12  11   2        4.98       -8.77     17.48 o 
 -11  11   2       11.40        8.77     18.61 o 
 -10  11   2       12.61       16.86     17.48 o 
  -9  11   2       11.49        1.46     14.47 o 
  -8  11   2        3.44      -13.32     13.32 o 
  -7  11   2        5.27       -5.85     20.47 o 
  -6  11   2        1.37      -13.16     13.16 o 
  -5  11   2        1.23      -11.23     11.23 o 
  -4  11   2       18.73      -14.62     14.62 o 
  -3  11   2        1.83        8.77     14.62 o 
  -2  11   2      147.76      146.92     24.86 o 
  -1  11   2        8.60       -9.13      9.13 o 
   0  11   2       53.47       35.09     10.34 o 
   1  11   2       56.24       48.60     11.23 o 
   2  11   2       21.65       -8.77     14.62 o 
   3  11   2       48.98       -2.92     14.62 o 
   4  11   2        5.00        0.24     11.90 o 
   5  11   2       46.99        3.34     27.78 o 
   6  11   2       61.99       58.48     18.61 o 
   7  11   2       11.00       36.55     24.86 o 
   8  11   2       10.56      -10.14     15.40 o 
   9  11   2        5.78      -14.47     14.47 o 
  10  11   2        3.18       -0.52     17.48 o 
  11  11   2        0.15      -12.04     17.48 o 
  12  11   2        0.00      -10.23     18.61 o 
  13  11   2       21.95       13.16     20.68 o 
  14  11   2        9.97       27.33     23.71 o 
 -12  12   2        1.60       -6.62     19.56 o 
 -11  12   2        9.27       23.25     33.63 o 
 -10  12   2        6.50      -17.48     17.48 o 
  -9  12   2      325.83      359.72     32.89 o 
  -8  12   2      237.16      267.95     28.95 o 
  -7  12   2        6.88        2.14     15.40 o 
  -6  12   2       22.91       23.05     17.48 o 
  -5  12   2       58.54       55.56     23.39 o 
  -4  12   2      202.83      184.22     29.24 o 
  -3  12   2       92.78       64.33     20.47 o 
  -2  12   2      231.67      193.45     21.93 o 
  -1  12   2       26.29       16.08     10.34 o 
   0  12   2      472.48      555.37     25.78 o 
   1  12   2      120.04      147.71     14.04 o 
   2  12   2        0.06       -2.92      9.13 o 
   3  12   2      778.16      804.14     52.63 o 
   4  12   2      732.67      766.13     52.63 o 
   5  12   2       38.54       38.01     23.39 o 
   6  12   2      727.96      766.13     58.48 o 
   7  12   2       18.77       11.70     23.39 o 
   8  12   2       85.24      122.81     32.17 o 
   9  12   2      176.25      183.88     29.24 o 
  10  12   2       80.13      128.02     26.88 o 
  11  12   2        0.54      -28.38     35.09 o 
  12  12   2       65.87       83.05     25.78 o 
 -10  13   2        0.08      -17.48     17.48 o 
  -9  13   2        6.55        0.00     19.56 o 
  -8  13   2        4.59       10.72     18.27 o 
  -7  13   2        0.09       -2.92     23.39 o 
  -6  13   2        7.77      -14.62     20.47 o 
  -5  13   2       31.99       40.94     23.39 o 
  -4  13   2        2.77      -11.70     17.54 o 
  -3  13   2        2.08        0.00     17.54 o 
  -2  13   2        4.46        3.46     11.23 o 
  -1  13   2       51.65       43.86     13.32 o 
   0  13   2        2.51       -2.92     10.34 o 
   1  13   2       16.47        2.39     21.93 o 
   2  13   2        1.10       -7.02     13.16 o 
   3  13   2        0.26        2.92     20.47 o 
   4  13   2       18.33       -5.85     20.47 o 
   5  13   2        1.99      -11.70     20.47 o 
   6  13   2       42.77       26.32     26.32 o 
   7  13   2        5.12      -17.54     23.39 o 
   8  13   2        4.48        5.85     26.32 o 
   9  13   2        8.56       11.70     26.32 o 
  10  13   2        2.60      -26.32     26.32 o 
  -7  14   2      102.38      102.35     32.17 o 
  -6  14   2       30.58        8.77     26.32 o 
  -5  14   2       23.88        2.92     23.39 o 
  -4  14   2        0.03      -20.47     20.47 o 
  -3  14   2      306.61      368.96     24.55 o 
  -2  14   2       11.22       -4.52     11.23 o 
  -1  14   2        1.02        4.25     14.62 o 
   0  14   2       49.49       16.08     19.01 o 
   1  14   2        1.72       -7.97     11.23 o 
   2  14   2        3.96       -5.36     11.90 o 
   3  14   2      184.73      165.48     17.27 o 
   4  14   2       37.63       43.86     23.39 o 
   5  14   2      115.42      143.28     32.17 o 
   6  14   2        6.79        5.85     23.39 o 
 -21   0   3        0.07        5.85     35.09 o 
 -19   0   3        1.39        8.62     30.70 o 
 -17   0   3        0.17       -0.24     11.58 o 
 -15   0   3        6.28       -4.48     15.40 o 
 -13   0   3        0.53      -11.71     11.71 o 
 -11   0   3       10.88       17.88      7.11 o 
  -9   0   3       12.68        7.47      5.27 o 
  -7   0   3       21.36       15.79      4.26 o 
  -5   0   3       67.67       61.91      5.23 o 
  -3   0   3        0.46        2.92      2.07 o 
  -1   0   3      101.11       88.56      2.98 o 
   1   0   3        3.10       30.72      2.21 o 
   3   0   3       89.62      104.88      7.63 o 
   5   0   3        4.54        0.60      3.45 o 
   7   0   3       94.08       94.43      5.78 o 
   9   0   3       91.04       94.46      7.25 o 
  11   0   3       97.55       60.18      9.07 o 
  13   0   3        3.72      -10.61     10.61 o 
  15   0   3        6.31      -13.32     13.32 o 
  17   0   3        4.49      -11.47     12.40 o 
  19   0   3        0.04      -23.39     23.39 o 
  21   0   3       10.43       -5.85     32.17 o 
 -21   1   3       66.16       86.21     29.93 o 
 -20   1   3       17.91       11.95     13.17 o 
 -19   1   3      522.98      605.25     27.96 o 
 -18   1   3       69.66       81.50     18.42 o 
 -17   1   3      213.93      252.85     38.23 o 
 -16   1   3      244.88      218.42     21.82 o 
 -15   1   3     1291.54     1300.70     37.41 o 
 -14   1   3       47.24       41.67     11.70 o 
 -13   1   3     2646.94     2817.44     59.27 o 
 -12   1   3     1208.65     1376.34     22.54 o 
 -11   1   3     5335.22     5955.25     64.58 o 
 -10   1   3      208.23      169.55      7.20 o 
  -9   1   3        0.02       -1.68      3.09 o 
  -8   1   3    12219.27    14501.92    134.61 o 
  -7   1   3     3499.21     3844.25     39.06 o 
  -6   1   3       10.93       31.68      5.67 o 
  -5   1   3     5740.73     6057.01     57.50 o 
  -4   1   3    13990.15    15550.50    141.52 o 
  -3   1   3      451.14      631.75      7.92 o 
  -2   1   3    14056.69    14972.96    133.16 o 
  -1   1   3    51616.63    52612.21    417.05 o 
   0   1   3    35472.86    35091.97    281.23 o 
   1   1   3    11529.89    11577.53    107.27 o 
   2   1   3    10033.52    10294.01     92.03 o 
   3   1   3      264.85      313.94      5.26 o 
   4   1   3      139.38      130.73      3.54 o 
   5   1   3     9152.09     9952.27     90.31 o 
   6   1   3      389.75      483.20      7.36 o 
   7   1   3     3327.34     3699.12     35.46 o 
   8   1   3     4214.44     5204.85     48.41 o 
   9   1   3     1721.17     1739.13     20.83 o 
  10   1   3        0.64       -0.47      3.77 o 
  11   1   3      528.87      558.61     15.21 o 
  12   1   3      146.05      145.73     16.04 o 
  13   1   3       58.58       54.59     10.36 o 
  14   1   3      177.89      160.67     15.30 o 
  15   1   3       32.34       22.42     13.51 o 
  16   1   3        5.91       -4.20     18.22 o 
  17   1   3       10.35      -12.31     12.31 o 
  18   1   3        0.15      -13.29     13.29 o 
  19   1   3      104.04       85.60     17.33 o 
  20   1   3        3.37      -16.62     19.56 o 
  21   1   3        4.46        5.85     22.74 o 
 -21   2   3        3.67       -0.77     17.95 o 
 -20   2   3        4.70       -4.39     20.68 o 
 -19   2   3       12.56        1.02     33.63 o 
 -18   2   3        4.89        0.65     20.47 o 
 -17   2   3        2.11        8.88     14.00 o 
 -16   2   3       46.39       61.41     15.49 o 
 -15   2   3        0.14      -11.82     11.82 o 
 -14   2   3        8.80      -13.27     13.27 o 
 -13   2   3       74.86       83.05     14.75 o 
 -12   2   3      396.29      373.82     12.99 o 
 -11   2   3       41.26       28.25      5.15 o 
 -10   2   3      434.56      434.97     21.60 o 
  -9   2   3     1280.42     1296.16     17.75 o 
  -8   2   3      179.70      203.02      8.37 o 
  -7   2   3      858.31      779.49     11.11 o 
  -6   2   3       61.56       28.03     10.18 o 
  -5   2   3      666.44      639.22      8.87 o 
  -4   2   3     1468.38     1368.24     16.10 o 
  -3   2   3    15123.95    13121.16    118.80 o 
  -2   2   3      320.48      293.02      9.90 o 
  -1   2   3     4063.47     3258.50     86.86 o 
   0   2   3     1372.64     1279.11     27.97 o 
   1   2   3     5222.59     4741.02     68.52 o 
   2   2   3      623.48      573.58     11.91 o 
   3   2   3      955.30      829.53     14.78 o 
   4   2   3        2.33       -0.06      2.11 o 
   5   2   3      191.43      173.80      7.06 o 
   6   2   3      127.14      145.02      5.74 o 
   7   2   3       59.34       56.76      4.56 o 
   8   2   3     1464.31     1393.00     26.97 o 
   9   2   3       12.57        0.73      3.81 o 
  10   2   3      457.25      448.05     13.46 o 
  11   2   3       70.31       55.02      8.03 o 
  12   2   3      264.08      233.77     19.09 o 
  13   2   3       40.98       55.23     15.01 o 
  14   2   3      497.50      513.53     29.23 o 
  15   2   3       14.41       40.28     33.62 o 
  16   2   3        1.47      -10.50     12.87 o 
  17   2   3        4.51      -13.51     13.51 o 
  18   2   3        9.39        8.97     15.70 o 
  19   2   3        1.07       -8.29     24.24 o 
  20   2   3       24.79       22.39     16.71 o 
  21   2   3        3.15       -5.72     23.71 o 
 -21   3   3        8.24      -26.32     32.17 o 
 -20   3   3        3.88       20.47     22.74 o 
 -19   3   3       36.58        8.77     20.68 o 
 -18   3   3       78.96       59.37     23.71 o 
 -17   3   3        0.08       -0.17     17.48 o 
 -16   3   3       14.95        2.92     16.54 o 
 -15   3   3      193.84      206.89     25.78 o 
 -14   3   3        0.23       -9.00     13.32 o 
 -13   3   3       17.88       20.63     12.37 o 
 -12   3   3      138.14      121.16     10.04 o 
 -11   3   3     2953.59     3042.74     41.16 o 
 -10   3   3       67.26       41.58     10.59 o 
  -9   3   3     2031.52     2159.05     24.28 o 
  -8   3   3     1215.22     1193.72     15.02 o 
  -7   3   3     1452.77     1599.73     31.71 o 
  -6   3   3     4272.52     4089.33     43.17 o 
  -5   3   3     1928.69     2145.38     35.64 o 
  -4   3   3     1809.94     1830.25     28.64 o 
  -3   3   3     1567.70     1385.71     25.55 o 
  -2   3   3     9177.95     9501.46    127.98 o 
  -1   3   3     2716.17     2838.76     33.22 o 
   0   3   3     1217.00     1266.03     15.30 o 
   1   3   3        7.14        6.58      3.74 o 
   2   3   3     2530.42     2704.06     56.07 o 
   3   3   3        3.09        0.68      1.98 o 
   4   3   3     6862.44     6639.19     79.50 o 
   5   3   3     2434.39     2549.81     34.31 o 
   6   3   3     1667.21     1637.75     23.46 o 
   7   3   3     1611.78     1855.17     22.94 o 
   8   3   3      813.53      725.52     12.89 o 
   9   3   3      624.71      529.29     13.27 o 
  10   3   3       60.85       50.65      7.45 o 
  11   3   3      259.95      249.24     12.80 o 
  12   3   3        6.62       -7.47      7.47 o 
  13   3   3      268.01      269.36     21.82 o 
  14   3   3       73.76       71.88     16.11 o 
  15   3   3        6.18        0.00     14.47 o 
  16   3   3      166.15      115.23     23.71 o 
  17   3   3       31.38       31.73     20.37 o 
  18   3   3      112.28      144.61     32.17 o 
  19   3   3        0.07      -11.60     15.70 o 
  20   3   3        3.63       -6.40     17.39 o 
 -21   4   3       20.69       14.62     35.09 o 
 -20   4   3        5.69        5.85     32.17 o 
 -19   4   3        2.14        2.92     29.24 o 
 -18   4   3       20.14       32.31     20.37 o 
 -17   4   3        6.37        6.50     20.47 o 
 -16   4   3       33.00       42.40     18.61 o 
 -15   4   3      296.88      334.23     30.81 o 
 -14   4   3       75.05       87.26     19.56 o 
 -13   4   3      249.12      205.63     16.77 o 
 -12   4   3      810.34      797.78     27.27 o 
 -11   4   3      321.37      301.95     12.94 o 
 -10   4   3      529.91      479.14     14.15 o 
  -9   4   3     2179.54     2295.94     31.92 o 
  -8   4   3      219.60      268.34      8.11 o 
  -7   4   3     3882.19     3964.43     47.84 o 
  -6   4   3     3589.68     3799.91     53.03 o 
  -5   4   3     1068.22     1250.78     23.76 o 
  -4   4   3     9143.96     9660.98    133.86 o 
  -3   4   3    18992.05    20770.28    306.01 o 
  -2   4   3     7213.12     7706.29    116.78 o 
  -1   4   3     2660.21     3243.00     60.73 o 
   0   4   3     2759.14     2874.26     34.59 o 
   1   4   3    12228.44    13153.19    197.15 o 
   2   4   3    10806.47    11471.09    173.21 o 
   3   4   3     7063.49     7547.93    200.82 o 
   4   4   3     6770.28     6727.19     80.82 o 
   5   4   3     4768.55     4909.13     60.95 o 
   6   4   3      269.08      295.17      8.89 o 
   7   4   3      705.46      529.74     12.92 o 
   8   4   3     3385.84     3478.43     45.00 o 
   9   4   3      452.35      411.19     13.51 o 
  10   4   3       90.91       87.94     15.48 o 
  11   4   3      123.97      118.70     11.39 o 
  12   4   3        3.50        2.90      8.16 o 
  13   4   3      609.18      612.82     30.01 o 
  14   4   3      135.89      120.97     38.01 o 
  15   4   3       36.68       29.24     16.54 o 
  16   4   3       43.25       73.94     21.64 o 
  17   4   3      152.20      167.50     26.88 o 
  18   4   3       33.29       15.85     19.56 o 
  19   4   3        8.92        7.66     21.64 o 
  20   4   3       33.96       35.82     21.22 o 
 -20   5   3        1.28       20.47     32.17 o 
 -19   5   3        2.53       11.70     32.17 o 
 -18   5   3        3.25       17.54     29.24 o 
 -17   5   3        3.01       23.39     26.32 o 
 -16   5   3        2.10        2.92     23.39 o 
 -15   5   3        0.97       -6.82     15.40 o 
 -14   5   3       68.11       99.26     19.56 o 
 -13   5   3        1.33      -13.08     13.08 o 
 -12   5   3       51.50       47.42     15.01 o 
 -11   5   3        2.19       -7.40      7.40 o 
 -10   5   3      109.85      116.42     11.55 o 
  -9   5   3       29.15       20.15      5.69 o 
  -8   5   3      199.18      169.35      9.39 o 
  -7   5   3       15.16       -1.15      7.43 o 
  -6   5   3      801.96      813.98     22.89 o 
  -5   5   3       26.69       43.80      6.20 o 
  -4   5   3       10.21        1.46      3.78 o 
  -3   5   3      283.70      299.23     10.95 o 
  -2   5   3     1033.59      992.44     36.80 o 
  -1   5   3      461.72      527.46     33.51 o 
   0   5   3      291.95      325.35     11.62 o 
   1   5   3      451.71      487.41     15.65 o 
   2   5   3       10.40        7.85      3.56 o 
   3   5   3      120.59      116.20      7.82 o 
   4   5   3      559.36      575.94     17.17 o 
   5   5   3       18.54       19.59      3.80 o 
   6   5   3      508.50      518.36     11.77 o 
   7   5   3        0.46       -4.26      4.26 o 
   8   5   3      146.79      153.54      7.60 o 
   9   5   3       29.87       20.12      6.30 o 
  10   5   3      140.88      152.27     15.62 o 
  11   5   3        7.54       -3.49     14.35 o 
  12   5   3      267.45      282.91     22.33 o 
  13   5   3      109.54      119.33     15.30 o 
  14   5   3        3.39       25.63     36.55 o 
  15   5   3        1.77      -13.16     14.47 o 
  16   5   3       69.50       95.48     22.74 o 
  17   5   3        5.34       -2.75     17.48 o 
  18   5   3       20.06       11.39     19.56 o 
  19   5   3        4.50        0.00     30.70 o 
 -19   6   3      106.09      236.86     49.71 o 
 -18   6   3       12.15      -11.70     26.32 o 
 -17   6   3        6.61       -7.31     16.54 o 
 -16   6   3        0.21        6.03     16.16 o 
 -15   6   3      215.35      255.42     55.56 o 
 -14   6   3        0.97       -3.90     11.82 o 
 -13   6   3        3.37        1.41     11.34 o 
 -12   6   3     1433.93     1418.61     34.32 o 
 -11   6   3       13.97       10.15      9.19 o 
 -10   6   3      106.52       97.94     10.62 o 
  -9   6   3      699.22      780.90     17.81 o 
  -8   6   3     1045.02     1156.82     23.23 o 
  -7   6   3     1982.01     2128.88     34.68 o 
  -6   6   3       22.14       38.88      5.26 o 
  -5   6   3      551.89      599.63     16.13 o 
  -4   6   3      888.87      727.19     16.73 o 
  -3   6   3     3622.06     3855.69     75.93 o 
  -2   6   3      375.80      410.23     15.36 o 
  -1   6   3      656.59      570.71     15.01 o 
   0   6   3     1779.97     1984.38     35.45 o 
   1   6   3     3845.51     4370.89     90.81 o 
   2   6   3      670.52      826.24     26.58 o 
   3   6   3      395.13      547.37     15.25 o 
   4   6   3      308.05      435.34     12.42 o 
   5   6   3    13188.51    14579.75    223.47 o 
   6   6   3      167.49      161.72      7.30 o 
   7   6   3       49.19       24.14      4.93 o 
   8   6   3      629.67      793.30     16.18 o 
   9   6   3     3692.42     3937.35     66.49 o 
  10   6   3      180.01      148.95     12.48 o 
  11   6   3        6.37        9.69     10.76 o 
  12   6   3       50.42       51.87     13.83 o 
  13   6   3      267.22      241.75     21.82 o 
  14   6   3       49.64       55.39     17.48 o 
  15   6   3       18.22       16.08     16.54 o 
  16   6   3        0.74       14.95     36.55 o 
  17   6   3      283.26      216.89     39.48 o 
  18   6   3       72.26       95.74     25.78 o 
  19   6   3      135.38      114.04     40.94 o 
 -19   7   3        3.60        5.85     32.17 o 
 -18   7   3        4.06       26.32     32.17 o 
 -17   7   3       12.20        0.00     26.32 o 
 -16   7   3        1.24       14.62     26.32 o 
 -15   7   3       27.12       21.85     17.48 o 
 -14   7   3       19.05       21.52     14.56 o 
 -13   7   3       15.59        8.14     11.34 o 
 -12   7   3        1.50       -9.71      9.71 o 
 -11   7   3        1.76       -9.08      9.08 o 
 -10   7   3      110.33      111.28     13.35 o 
  -9   7   3       81.29      108.70     15.84 o 
  -8   7   3      142.54      128.42      9.81 o 
  -7   7   3        2.88        3.65      5.37 o 
  -6   7   3       37.31       18.09     14.09 o 
  -5   7   3        4.67       -3.36      5.20 o 
  -4   7   3      106.04       85.45     14.12 o 
  -3   7   3       10.90        4.60      6.60 o 
  -2   7   3        0.01       -8.48      9.03 o 
  -1   7   3      134.16      141.46      8.44 o 
   0   7   3       44.89       42.13      5.48 o 
   1   7   3        0.05       -6.07      6.15 o 
   2   7   3      157.50      136.96     11.22 o 
   3   7   3       48.84       28.22     10.58 o 
   4   7   3      169.53      177.72     14.16 o 
   5   7   3       74.71       86.61      7.24 o 
   6   7   3       35.49       25.09     10.40 o 
   7   7   3        3.81       -5.01      5.01 o 
   8   7   3      128.68      120.65      7.79 o 
   9   7   3       28.66       35.21      9.41 o 
  10   7   3        9.40       18.33      9.53 o 
  11   7   3       11.07        6.56     11.56 o 
  12   7   3       25.07       -0.13     12.31 o 
  13   7   3        3.60       33.18     14.00 o 
  14   7   3        0.35       -9.66     19.78 o 
  15   7   3        9.19        5.85     16.54 o 
  16   7   3        9.88       35.09     29.24 o 
  17   7   3        0.01       -5.85     26.32 o 
  18   7   3        0.96      -23.39     23.39 o 
 -18   8   3       15.48      -14.62     29.24 o 
 -17   8   3        0.14       -8.77     29.24 o 
 -16   8   3      279.24      312.88     52.63 o 
 -15   8   3        1.48       38.01     29.24 o 
 -14   8   3      106.41      104.71     23.57 o 
 -13   8   3       58.16       55.99     16.31 o 
 -12   8   3       66.88       81.32     16.20 o 
 -11   8   3      373.00      388.30     21.69 o 
 -10   8   3       84.61       64.00     12.73 o 
  -9   8   3      814.93      743.89     27.94 o 
  -8   8   3      120.49      111.32     11.93 o 
  -7   8   3     3019.47     3192.93     54.66 o 
  -6   8   3        2.63       -5.75      6.04 o 
  -5   8   3      308.65      281.08     27.43 o 
  -4   8   3       10.67       -4.98      7.36 o 
  -3   8   3     1998.72     1812.07     44.31 o 
  -2   8   3        8.16       -0.37      7.52 o 
  -1   8   3        0.44       -2.92      9.65 o 
   0   8   3      285.00      230.29     13.38 o 
   1   8   3     6276.02     6292.22    121.55 o 
   2   8   3        1.83       -2.40      8.15 o 
   3   8   3     1723.65     1733.17     44.54 o 
   4   8   3      483.77      460.61     22.58 o 
   5   8   3     1815.06     1949.37     59.03 o 
   6   8   3       87.27       67.63      9.84 o 
   7   8   3      258.58      230.85     11.68 o 
   8   8   3       13.17       12.68      8.50 o 
   9   8   3      129.32      144.98     13.51 o 
  10   8   3       25.11       31.22      9.96 o 
  11   8   3       40.25       27.87     17.48 o 
  12   8   3       75.71      111.58     40.94 o 
  13   8   3      243.77      264.00     29.93 o 
  14   8   3       78.56       61.41     22.74 o 
  15   8   3      168.51      175.45     40.94 o 
  16   8   3        6.45        5.85     29.24 o 
  17   8   3       61.69       76.03     38.01 o 
 -17   9   3       68.90       67.26     38.01 o 
 -16   9   3      284.27      333.35     55.56 o 
 -15   9   3       96.06       80.41     26.88 o 
 -14   9   3       72.76       65.98     29.24 o 
 -13   9   3       11.14       14.62     19.56 o 
 -12   9   3      533.88      620.22     31.83 o 
 -11   9   3       32.81       30.51     13.29 o 
 -10   9   3      216.08      231.77     19.76 o 
  -9   9   3        2.66       -9.85      9.85 o 
  -8   9   3      489.15      508.82     22.48 o 
  -7   9   3       59.86       63.62     17.54 o 
  -6   9   3      735.52      712.78     39.67 o 
  -5   9   3       29.07       23.28      9.80 o 
  -4   9   3      621.46      543.22     21.01 o 
  -3   9   3      610.95      514.19     31.60 o 
  -2   9   3      134.04      106.24     13.32 o 
  -1   9   3      145.54      109.36      9.46 o 
   0   9   3      827.86      755.68     20.16 o 
   1   9   3        0.86       -1.69      6.00 o 
   2   9   3        3.74       13.10      9.62 o 
   3   9   3       66.00       58.22     11.89 o 
   4   9   3     1538.60     1607.74     45.84 o 
   5   9   3      871.09      798.04     31.83 o 
   6   9   3        1.85        5.58     10.96 o 
   7   9   3      204.37      207.99     13.85 o 
   8   9   3     2121.13     2153.06     40.50 o 
   9   9   3      915.14      855.77     29.05 o 
  10   9   3       35.81       40.16     13.06 o 
  11   9   3      266.18      255.81     20.57 o 
  12   9   3      577.86      673.84     32.70 o 
  13   9   3       25.83       26.32     20.68 o 
  14   9   3        8.79       14.62     20.68 o 
  15   9   3      130.05      154.98     40.94 o 
  16   9   3       42.75       52.63     35.09 o 
 -16  10   3        0.60       55.56     38.01 o 
 -15  10   3      104.38      134.59     64.33 o 
 -14  10   3      131.80      139.28     28.95 o 
 -13  10   3       46.99       74.44     36.55 o 
 -12  10   3       42.99       29.24     20.68 o 
 -11  10   3       13.98       12.85     11.22 o 
 -10  10   3      192.26      223.85     17.58 o 
  -9  10   3       31.35       21.93     16.54 o 
  -8  10   3      330.56      312.51     27.86 o 
  -7  10   3       16.07       -2.92     14.04 o 
  -6  10   3      106.62      101.19     18.27 o 
  -5  10   3       76.03       67.96     21.89 o 
  -4  10   3     1085.14     1008.47     53.85 o 
  -3  10   3       54.50       18.80     26.32 o 
  -2  10   3      209.88      175.61     12.38 o 
  -1  10   3      205.33      186.86     11.58 o 
   0  10   3      734.00      706.11     47.88 o 
   1  10   3       86.10       80.83      8.91 o 
   2  10   3       27.13       23.39     10.34 o 
   3  10   3        5.11        0.00     10.34 o 
   4  10   3      340.80      367.38     25.78 o 
   5  10   3       53.42       62.90     14.47 o 
   6  10   3        2.79       -1.46     12.41 o 
   7  10   3      196.54      179.72     23.71 o 
   8  10   3       30.50       36.55     16.54 o 
   9  10   3      218.72      248.78     20.62 o 
  10  10   3       23.92       32.17     12.04 o 
  11  10   3       25.82       28.18     13.38 o 
  12  10   3       72.26       50.55     21.64 o 
  13  10   3       41.17       40.94     20.68 o 
  14  10   3        1.17       11.70     20.68 o 
  15  10   3       17.97       20.47     32.17 o 
 -14  11   3       10.75        6.68     21.64 o 
 -13  11   3       98.25      139.28     28.95 o 
 -12  11   3       49.68       83.34     24.81 o 
 -11  11   3       56.71       13.16     18.61 o 
 -10  11   3       10.64       13.76     17.48 o 
  -9  11   3       21.14       19.09     17.48 o 
  -8  11   3       76.97       89.87     33.63 o 
  -7  11   3       89.83       70.18     18.61 o 
  -6  11   3        3.77      -19.01     19.01 o 
  -5  11   3       14.21       14.40     13.32 o 
  -4  11   3      137.45      125.74     23.39 o 
  -3  11   3       41.38       11.70     17.54 o 
  -2  11   3        1.95        7.80     17.54 o 
  -1  11   3     1288.06     1316.91     41.20 o 
   0  11   3        0.70       -8.77      8.77 o 
   1  11   3     1273.73     1411.63     42.05 o 
   2  11   3       49.54       26.32     17.54 o 
   3  11   3        0.57      -14.62     14.62 o 
   4  11   3       31.62        8.77     17.54 o 
   5  11   3     1266.83     1263.23     70.18 o 
   6  11   3       91.46      146.37     42.40 o 
   7  11   3      434.84      476.28     34.07 o 
   8  11   3      120.71      117.94     21.64 o 
   9  11   3       87.77      106.78     27.78 o 
  10  11   3        6.64       40.48     19.56 o 
  11  11   3        0.50       -4.64     17.48 o 
  12  11   3       63.18       35.09     22.74 o 
  13  11   3       69.86       61.41     24.81 o 
  14  11   3       41.25        4.39     22.74 o 
 -12  12   3        0.06        2.92     19.56 o 
 -11  12   3        1.12      -17.48     17.48 o 
 -10  12   3        0.11       -7.31     18.61 o 
  -9  12   3        0.25      -15.40     15.40 o 
  -8  12   3        0.99       -1.03     17.54 o 
  -7  12   3        2.84       -6.24     15.40 o 
  -6  12   3        0.00      -14.47     14.47 o 
  -5  12   3        0.02       -2.92     17.54 o 
  -4  12   3        4.58      -14.62     14.62 o 
  -3  12   3        4.81        5.85     14.62 o 
  -2  12   3       16.18       12.35      9.13 o 
  -1  12   3        6.51        0.00     10.34 o 
   0  12   3        1.37       -9.13      9.13 o 
   1  12   3        3.08        1.46     10.34 o 
   2  12   3        4.60        0.97     14.62 o 
   3  12   3        0.12        5.85     17.54 o 
   4  12   3       13.70        8.77     17.54 o 
   5  12   3        8.76       23.39     23.39 o 
   6  12   3        0.02       14.62     23.39 o 
   7  12   3        7.53        5.85     23.39 o 
   8  12   3        5.53       14.62     26.32 o 
   9  12   3       11.48       11.70     26.32 o 
  10  12   3        0.01      -23.39     23.39 o 
  11  12   3        0.40      -13.39     19.56 o 
  12  12   3        4.59      -12.77     20.47 o 
 -10  13   3        0.00      -17.54     18.61 o 
  -9  13   3       19.33        4.92     19.56 o 
  -8  13   3        0.01      -16.16     16.16 o 
  -7  13   3      360.57      307.04     43.86 o 
  -6  13   3       26.00       40.94     26.32 o 
  -5  13   3      228.04      239.78     35.09 o 
  -4  13   3       18.40        8.77     20.47 o 
  -3  13   3      509.08      540.83     25.94 o 
  -2  13   3      180.45      166.29     30.70 o 
  -1  13   3      480.46      556.29     59.95 o 
   0  13   3      284.58      310.40     20.68 o 
   1  13   3       22.12      -14.62     14.62 o 
   2  13   3        2.43        3.51     19.01 o 
   3  13   3       22.85       32.17     20.47 o 
   4  13   3        3.28      -17.54     20.47 o 
   5  13   3       15.66        5.85     23.39 o 
   6  13   3       59.94       26.32     26.32 o 
   7  13   3        5.81      -20.47     20.47 o 
   8  13   3        7.04      -23.39     23.39 o 
   9  13   3      190.10      260.25     43.86 o 
  -7  14   3        8.46      -14.62     23.39 o 
  -6  14   3        3.69        8.77     23.39 o 
  -5  14   3        4.42      -20.47     20.47 o 
  -4  14   3        0.37        2.92     20.47 o 
  -3  14   3       12.19      -13.29     30.70 o 
  -2  14   3       13.37        4.39     12.41 o 
  -1  14   3        2.25       -5.85     12.41 o 
   0  14   3       67.48       30.70     14.47 o 
   1  14   3        1.42        0.90     13.32 o 
   2  14   3       33.01       20.47     11.90 o 
   3  14   3       75.43       38.01     23.39 o 
   4  14   3       23.25       32.17     23.39 o 
   5  14   3       50.31       35.09     23.39 o 
   6  14   3       21.16        0.00     23.39 o 
 -20   0   4        8.51       15.15     26.32 o 
 -18   0   4      255.18      360.87     30.61 o 
 -16   0   4      114.26      115.99     24.81 o 
 -14   0   4      590.84      636.86    119.89 o 
 -12   0   4     4612.11     5240.67    116.91 o 
 -10   0   4      534.25      325.11     29.21 o 
  -8   0   4     4264.38     5258.15     71.37 o 
  -6   0   4     2170.45     2455.18     39.21 o 
  -4   0   4     8482.81     9544.53    117.50 o 
  -2   0   4     4049.51     4471.04     49.27 o 
   0   0   4   177115.61   168384.09   1914.17 o 
   2   0   4     5756.65     5024.98     65.51 o 
   4   0   4      371.93      409.00     10.46 o 
   6   0   4     2904.87     4071.90     52.56 o 
   8   0   4     3517.60     3946.99     56.24 o 
  10   0   4       28.71       13.70      6.53 o 
  12   0   4     2371.32     2258.19     65.78 o 
  14   0   4     1507.04     1882.19     59.01 o 
  16   0   4      434.48      450.22     27.45 o 
  18   0   4       65.68       67.26     32.17 o 
  20   0   4      151.67      163.75     43.86 o 
 -21   1   4        0.49       16.79     17.95 o 
 -20   1   4        0.29        4.62     24.48 o 
 -19   1   4       24.92       27.02     13.96 o 
 -18   1   4        2.67       37.79     16.71 o 
 -17   1   4        0.38       -7.54     14.00 o 
 -16   1   4        0.53      -12.87     12.87 o 
 -15   1   4       63.63       48.30     22.37 o 
 -14   1   4        0.00       -7.51      7.51 o 
 -13   1   4       67.45       43.15     10.70 o 
 -12   1   4       20.48       18.70      6.83 o 
 -11   1   4      171.69      144.98     15.28 o 
 -10   1   4       21.54        5.99      5.44 o 
  -9   1   4       34.02       81.42     10.56 o 
  -8   1   4       17.31        4.04     15.26 o 
  -7   1   4       88.07       80.82      4.21 o 
  -6   1   4       31.63       24.52      3.36 o 
  -5   1   4      334.90      232.56      8.02 o 
  -4   1   4      465.42      351.51      9.34 o 
  -3   1   4        5.76        7.51      1.70 o 
  -2   1   4     1273.50      982.38     21.18 o 
  -1   1   4        2.80        7.70      1.54 o 
   0   1   4      371.03      340.90      9.22 o 
   1   1   4      728.67      588.93     10.35 o 
   2   1   4      739.39      644.01     12.80 o 
   3   1   4        0.84        3.27      1.58 o 
   4   1   4      322.04      320.40      5.79 o 
   5   1   4      458.67      427.81      7.13 o 
   6   1   4      454.46      428.48      7.56 o 
   7   1   4       51.44       47.17      4.90 o 
   8   1   4      187.95      180.52      7.97 o 
   9   1   4       73.92       75.01      6.38 o 
  10   1   4        2.86       -3.57      3.92 o 
  11   1   4        0.72       -7.09      7.09 o 
  12   1   4       27.46       11.39      7.15 o 
  13   1   4      165.74      131.29      9.54 o 
  14   1   4        0.05       -6.86      9.25 o 
  15   1   4       19.12        9.75     13.51 o 
  16   1   4       19.23       -4.07     12.31 o 
  17   1   4        0.00       -9.89     13.29 o 
  18   1   4        0.02      -12.38     12.38 o 
  19   1   4        0.72      -13.06     13.06 o 
  20   1   4        5.24       16.08     22.74 o 
 -21   2   4       25.32      -16.94     22.20 o 
 -20   2   4        1.50       13.16     22.74 o 
 -19   2   4       15.33        2.92     20.68 o 
 -18   2   4       24.50       17.45     15.01 o 
 -17   2   4      272.04      309.75     24.48 o 
 -16   2   4       13.92       -1.19     13.29 o 
 -15   2   4      204.45      219.08     20.12 o 
 -14   2   4      100.97       59.52     14.40 o 
 -13   2   4      922.88      989.83     30.44 o 
 -12   2   4       27.90        5.53      8.57 o 
 -11   2   4       34.54       40.27      5.52 o 
 -10   2   4     4367.55     4310.83     48.02 o 
  -9   2   4      191.61      267.15      9.98 o 
  -8   2   4      111.32       96.19      5.35 o 
  -7   2   4     1653.17     1759.52     20.40 o 
  -6   2   4     4105.64     4013.53     36.71 o 
  -5   2   4     6140.27     6321.55     62.81 o 
  -4   2   4       18.04       34.78      3.20 o 
  -3   2   4    34347.63    35552.61    313.59 o 
  -2   2   4    23709.95    24680.29    229.22 o 
  -1   2   4     1599.29     1974.10     28.75 o 
   0   2   4     1496.83     1544.58     15.95 o 
   1   2   4    10833.16    11040.46    105.19 o 
   2   2   4        2.66        6.59      1.89 o 
   3   2   4       88.51       91.71      4.14 o 
   4   2   4      741.34      808.07     14.17 o 
   5   2   4       72.40       77.42      4.09 o 
   6   2   4     6860.48     7463.05     72.58 o 
   7   2   4      378.91      386.50      9.05 o 
   8   2   4      500.56      478.77     13.20 o 
   9   2   4       58.01       52.96      5.85 o 
  10   2   4     1972.78     2101.41     31.39 o 
  11   2   4      181.97      183.67     11.28 o 
  12   2   4       86.06       79.04     15.36 o 
  13   2   4      242.67      221.78     21.22 o 
  14   2   4     2081.19     1988.05     71.59 o 
  15   2   4        5.14       13.37     15.13 o 
  16   2   4       14.90       25.68     13.77 o 
  17   2   4       86.65       58.39     17.39 o 
  18   2   4       12.79        8.41     15.01 o 
  19   2   4       13.19        4.87     17.00 o 
  20   2   4       35.50        8.28     19.42 o 
 -21   3   4        5.41       32.17     38.01 o 
 -20   3   4        0.30       -5.85     29.24 o 
 -19   3   4       14.64        7.16     30.70 o 
 -18   3   4       70.42       98.20     27.78 o 
 -17   3   4       85.87      110.67     24.81 o 
 -16   3   4       11.57        9.29     17.48 o 
 -15   3   4       23.10       13.82     12.87 o 
 -14   3   4        0.10      -10.61     10.61 o 
 -13   3   4        0.96      -14.62     16.54 o 
 -12   3   4      255.18      229.43     13.23 o 
 -11   3   4      597.96      571.21     18.10 o 
 -10   3   4      348.96      393.90     10.47 o 
  -9   3   4        4.59        5.16      4.22 o 
  -8   3   4       13.24        6.60      4.08 o 
  -7   3   4     4969.09     5251.98     47.59 o 
  -6   3   4        0.19       -3.43      6.82 o 
  -5   3   4       14.60       -5.32      5.32 o 
  -4   3   4       84.71       69.64      4.91 o 
  -3   3   4     5893.45     5593.11     71.75 o 
  -2   3   4    22530.19    22289.23    248.05 o 
  -1   3   4     2053.49     2023.28     23.65 o 
   0   3   4     3854.23     3808.21     39.49 o 
   1   3   4     1073.15      978.96     12.66 o 
   2   3   4     7325.43     7215.38     90.30 o 
   3   3   4     1865.99     1849.06     25.20 o 
   4   3   4     1938.69     2031.96     32.91 o 
   5   3   4      326.47      365.86      9.80 o 
   6   3   4      225.47      173.40      6.77 o 
   7   3   4      129.33      107.46      4.94 o 
   8   3   4      395.13      391.14      9.65 o 
   9   3   4      400.45      465.47     13.70 o 
  10   3   4       13.12        8.23      6.51 o 
  11   3   4        7.04        6.01      7.94 o 
  12   3   4        0.39       -8.04      8.04 o 
  13   3   4      226.52      207.43     21.22 o 
  14   3   4      301.55      234.85     22.47 o 
  15   3   4       91.36       73.82     29.24 o 
  16   3   4       80.55      130.41     25.78 o 
  17   3   4       41.79       46.17     19.56 o 
  18   3   4       44.45       73.53     19.65 o 
  19   3   4       25.55        3.56     19.45 o 
  20   3   4       26.46       14.28     17.81 o 
 -21   4   4       11.93      -20.47     32.17 o 
 -20   4   4        0.04      -11.70     29.24 o 
 -19   4   4       12.59       17.54     29.24 o 
 -18   4   4       24.13       14.62     29.24 o 
 -17   4   4       13.60        5.52     18.27 o 
 -16   4   4       39.20       53.56     19.56 o 
 -15   4   4       94.83       78.36     35.09 o 
 -14   4   4       52.69       32.71     16.16 o 
 -13   4   4      185.48      194.96     16.31 o 
 -12   4   4      100.86       99.19     13.35 o 
 -11   4   4      169.59      166.18     11.68 o 
 -10   4   4      104.70       88.91      6.83 o 
  -9   4   4      559.95      535.57     12.22 o 
  -8   4   4      368.85      363.28     10.35 o 
  -7   4   4        7.82        7.21     12.86 o 
  -6   4   4      320.01      334.13     16.84 o 
  -5   4   4      471.24      471.53     14.37 o 
  -4   4   4      174.19      180.78     15.05 o 
  -3   4   4     2690.36     2417.26     64.52 o 
  -2   4   4     1968.97     1813.74     28.66 o 
  -1   4   4     1281.24     1304.58     23.21 o 
   0   4   4        7.70       11.92      2.34 o 
   1   4   4     3725.46     3712.50     41.24 o 
   2   4   4     4922.40     4903.00     55.05 o 
   3   4   4      122.88      123.71      5.27 o 
   4   4   4        9.26        8.10      3.18 o 
   5   4   4      475.07      390.16     12.39 o 
   6   4   4      359.51      372.61     11.23 o 
   7   4   4        6.99        3.73      4.57 o 
   8   4   4      185.45      161.11      9.65 o 
   9   4   4      740.91      693.23     18.85 o 
  10   4   4      160.01      157.70     13.94 o 
  11   4   4        5.06       -7.74      7.74 o 
  12   4   4       42.62       50.92     10.40 o 
  13   4   4      363.66      348.42     24.48 o 
  14   4   4       38.89       31.97     14.71 o 
  15   4   4       11.03      -12.41     12.41 o 
  16   4   4       13.55        1.64     21.93 o 
  17   4   4       35.56       49.29     21.64 o 
  18   4   4        3.54       43.72     33.63 o 
  19   4   4       19.81       16.22     18.99 o 
  20   4   4        0.39       -6.33     18.42 o 
 -20   5   4      125.22      157.90     46.79 o 
 -19   5   4       52.05       32.17     35.09 o 
 -18   5   4        0.12       20.78     19.56 o 
 -17   5   4       32.61       57.37     21.64 o 
 -16   5   4      208.14      212.79     27.86 o 
 -15   5   4        1.20      -14.47     14.47 o 
 -14   5   4      983.79     1007.68     53.49 o 
 -13   5   4        0.83       11.10      9.65 o 
 -12   5   4      416.71      441.53     19.64 o 
 -11   5   4      178.12      228.52     14.02 o 
 -10   5   4     1362.29     1533.42     32.96 o 
  -9   5   4      151.57      177.15     11.35 o 
  -8   5   4      366.25      493.88     13.43 o 
  -7   5   4     3956.32     4487.15     57.64 o 
  -6   5   4     5761.24     6491.68     86.19 o 
  -5   5   4      645.93      962.83     17.81 o 
  -4   5   4      181.91      225.99      8.58 o 
  -3   5   4       95.73      123.40      9.29 o 
  -2   5   4    14809.66    16812.84    291.43 o 
  -1   5   4     4370.51     5313.92     81.02 o 
   0   5   4      400.10      346.13      7.27 o 
   1   5   4     6708.39     7580.75     95.41 o 
   2   5   4     3748.54     4265.47     91.59 o 
   3   5   4     8528.32     9937.08    210.19 o 
   4   5   4      387.69      373.46      9.94 o 
   5   5   4      304.21      464.04     11.00 o 
   6   5   4     2651.42     3002.88     44.57 o 
   7   5   4     2233.02     2515.88     39.70 o 
   8   5   4        3.65       -0.50      5.57 o 
   9   5   4       15.95       -0.34      6.49 o 
  10   5   4     1831.95     1875.45     38.90 o 
  11   5   4       11.69       -6.06      9.70 o 
  12   5   4       28.70       72.89     19.41 o 
  13   5   4      255.53      267.87     19.77 o 
  14   5   4      495.57      542.86     40.94 o 
  15   5   4       18.66        8.19     15.40 o 
  16   5   4       83.13       98.09     22.74 o 
  17   5   4        9.90       -9.29     17.48 o 
  18   5   4      238.53      320.86     34.97 o 
  19   5   4       49.89       58.48     24.81 o 
 -19   6   4        0.23        0.00     32.17 o 
 -18   6   4        0.34      -14.62     29.24 o 
 -17   6   4        0.01       -8.26     17.48 o 
 -16   6   4        0.27       25.46     17.48 o 
 -15   6   4        1.40       26.32     16.54 o 
 -14   6   4        1.09      -10.77     11.25 o 
 -13   6   4        0.22        7.08     11.34 o 
 -12   6   4        0.32        7.24     11.15 o 
 -11   6   4       24.32       24.55      9.41 o 
 -10   6   4        3.71       11.47      8.06 o 
  -9   6   4        2.22       21.22      6.47 o 
  -8   6   4        0.00       -1.70      5.40 o 
  -7   6   4        8.60       -0.76      5.85 o 
  -6   6   4        6.50       14.77      5.26 o 
  -5   6   4        4.21        4.40      3.97 o 
  -4   6   4       68.25       74.71      9.85 o 
  -3   6   4       26.61       15.49      7.79 o 
  -2   6   4       19.27       22.52      6.02 o 
  -1   6   4       13.91       15.46      4.26 o 
   0   6   4       38.81       47.24      4.80 o 
   1   6   4        1.10       -2.38      2.38 o 
   2   6   4        0.65        5.85      6.20 o 
   3   6   4        5.22        5.03      3.46 o 
   4   6   4       54.01       58.11      6.55 o 
   5   6   4       14.85       18.92      3.67 o 
   6   6   4       39.15       35.01      4.97 o 
   7   6   4        0.09       -5.12      5.12 o 
   8   6   4        0.97       12.37      9.29 o 
   9   6   4       13.26       13.67      9.84 o 
  10   6   4       23.23       21.28      9.78 o 
  11   6   4        4.41       -2.55     10.60 o 
  12   6   4        0.05        5.04     11.78 o 
  13   6   4        0.90       18.21     12.87 o 
  14   6   4        6.14       -4.60     14.04 o 
  15   6   4        0.04       -6.24     15.40 o 
  16   6   4        0.43       -4.39     19.01 o 
  17   6   4        5.22       23.09     19.56 o 
  18   6   4        0.70        8.77     30.70 o 
  19   6   4        0.89       21.74     23.71 o 
 -19   7   4        8.84       11.70     32.17 o 
 -18   7   4       73.27       84.80     38.01 o 
 -17   7   4       10.67       -2.92     26.32 o 
 -16   7   4       24.19       32.17     29.24 o 
 -15   7   4       78.45       73.10     21.05 o 
 -14   7   4      202.05      232.25     29.24 o 
 -13   7   4       12.40       -4.16     10.95 o 
 -12   7   4        2.36        4.61     10.28 o 
 -11   7   4       99.39       93.36     13.04 o 
 -10   7   4       42.89       45.43     11.78 o 
  -9   7   4     1798.37     1895.14     43.94 o 
  -8   7   4      287.10      259.69     12.10 o 
  -7   7   4       26.89       32.53      7.85 o 
  -6   7   4     1919.24     1887.20     31.31 o 
  -5   7   4      669.13      653.44     17.30 o 
  -4   7   4     1156.93     1306.14     35.37 o 
  -3   7   4      577.37      583.62     25.22 o 
  -2   7   4     4187.61     4498.53    105.39 o 
  -1   7   4      421.94      425.60     16.85 o 
   0   7   4     1167.92     1291.71     21.40 o 
   1   7   4      228.55      243.95      9.19 o 
   2   7   4     1020.51      956.80     28.07 o 
   3   7   4      563.54      544.99     21.60 o 
   4   7   4      106.47       93.31      6.60 o 
   5   7   4        6.37        3.36      5.15 o 
   6   7   4     5326.93     5582.06     75.20 o 
   7   7   4       21.19       32.32      6.25 o 
   8   7   4      737.03      712.24     23.45 o 
   9   7   4      167.34      218.22     13.44 o 
  10   7   4     1809.13     1981.68     46.29 o 
  11   7   4      188.35      183.67     16.69 o 
  12   7   4      214.29      215.31     20.78 o 
  13   7   4       99.67       69.45     21.93 o 
  14   7   4      150.92      151.14     27.78 o 
  15   7   4        5.37       -2.92     16.54 o 
  16   7   4        0.06        2.92     23.39 o 
  17   7   4        3.86        8.77     29.24 o 
  18   7   4      190.81      301.19     52.63 o 
 -18   8   4       22.17      -20.47     29.24 o 
 -17   8   4       38.75       78.95     38.01 o 
 -16   8   4        8.74        8.77     29.24 o 
 -15   8   4       16.23        0.00     26.32 o 
 -14   8   4        8.07       -2.69     15.22 o 
 -13   8   4      340.20      372.56     26.67 o 
 -12   8   4       10.60        7.60     12.04 o 
 -11   8   4        0.01       -0.20     11.58 o 
 -10   8   4       17.39       -0.32     13.51 o 
  -9   8   4       47.78       17.64     11.40 o 
  -8   8   4       92.46       72.47     11.21 o 
  -7   8   4      645.41      644.90     22.23 o 
  -6   8   4      139.01      156.01     13.47 o 
  -5   8   4      189.58      178.20     15.19 o 
  -4   8   4        0.00       -7.09      7.09 o 
  -3   8   4      197.65      180.03     30.72 o 
  -2   8   4      161.81      153.50     17.57 o 
  -1   8   4     1178.27     1148.04     28.10 o 
   0   8   4       35.29       27.15      6.49 o 
   1   8   4      899.59      837.22     18.83 o 
   2   8   4       29.61       46.84     10.13 o 
   3   8   4      113.26      115.31     12.97 o 
   4   8   4      104.40       97.77     12.68 o 
   5   8   4     1535.20     1551.38     33.82 o 
   6   8   4       19.63       17.72      8.00 o 
   7   8   4      105.94       96.49      7.33 o 
   8   8   4      232.84      217.90     13.89 o 
   9   8   4      336.15      356.37     20.39 o 
  10   8   4        8.06       18.60     17.73 o 
  11   8   4      187.32      197.97     29.24 o 
  12   8   4       32.32       53.10     19.56 o 
  13   8   4      180.12      262.86     42.40 o 
  14   8   4       74.72       82.90     18.57 o 
  15   8   4        0.02      -14.62     23.39 o 
  16   8   4       19.94       23.39     29.24 o 
  17   8   4       52.21       73.10     35.09 o 
 -17   9   4      113.27      111.12     43.86 o 
 -16   9   4       64.01      111.12     40.94 o 
 -15   9   4      111.40      115.25     27.86 o 
 -14   9   4      129.66      119.37     26.88 o 
 -13   9   4       15.02      -10.84     17.48 o 
 -12   9   4        6.61       15.09     14.14 o 
 -11   9   4       25.40       32.08     16.52 o 
 -10   9   4      646.46      615.41     28.35 o 
  -9   9   4      219.89      181.18     16.65 o 
  -8   9   4        8.24       -3.02      9.32 o 
  -7   9   4      687.21      715.88     38.21 o 
  -6   9   4     2160.73     2000.08     46.75 o 
  -5   9   4      539.92      483.06     21.16 o 
  -4   9   4       24.72       11.16      9.19 o 
  -3   9   4     1047.79      781.45     33.08 o 
  -2   9   4     1432.82     1292.36     31.79 o 
  -1   9   4       23.06       25.22      6.94 o 
   0   9   4       44.43       21.42      9.29 o 
   1   9   4      427.23      330.85     11.83 o 
   2   9   4     1062.24     1098.96     33.86 o 
   3   9   4      508.48      548.68     24.62 o 
   4   9   4     1487.93     1480.97     56.84 o 
   5   9   4      583.68      559.46     27.34 o 
   6   9   4      456.68      456.72     25.64 o 
   7   9   4      645.61      644.15     25.08 o 
   8   9   4      645.41      672.89     25.65 o 
   9   9   4     1502.91     1496.31     44.31 o 
  10   9   4      155.12      152.74     22.91 o 
  11   9   4        6.48       29.85     12.38 o 
  12   9   4       76.71       84.15     17.38 o 
  13   9   4      268.04      326.56     68.72 o 
  14   9   4       94.26       74.57     24.81 o 
  15   9   4       16.41        5.85     29.24 o 
  16   9   4       44.63       14.62     29.24 o 
 -16  10   4      138.24      213.46     49.71 o 
 -15  10   4      371.94      504.04     45.49 o 
 -14  10   4      127.91      163.59     30.81 o 
 -13  10   4       20.61       38.01     22.74 o 
 -12  10   4       57.66       71.64     22.74 o 
 -11  10   4       24.95       61.24     20.64 o 
 -10  10   4      792.75      791.47     30.43 o 
  -9  10   4        2.59       10.23     16.54 o 
  -8  10   4       23.70       -5.26     15.40 o 
  -7  10   4       31.54       24.56     15.40 o 
  -6  10   4      407.69      395.89     38.01 o 
  -5  10   4      392.23      395.02     22.77 o 
  -4  10   4      954.69      939.11     42.05 o 
  -3  10   4      906.12      941.58     52.63 o 
  -2  10   4     1489.77     1472.97     77.49 o 
  -1  10   4       65.41       76.48      9.46 o 
   0  10   4      750.05      688.80     28.64 o 
   1  10   4      134.77      125.72      9.85 o 
   2  10   4      861.70      733.56     20.86 o 
   3  10   4      156.39      153.58     17.48 o 
   4  10   4       20.33       18.87     11.23 o 
   5  10   4       27.22       14.62     12.41 o 
   6  10   4       39.04       27.78     14.47 o 
   7  10   4     1764.50     1973.27    160.83 o 
   8  10   4        2.54       38.01     17.54 o 
   9  10   4      728.30      793.30     29.79 o 
  10  10   4       31.26       19.76     12.38 o 
  11  10   4      105.98      130.54     24.81 o 
  12  10   4      184.79      189.86     33.63 o 
  13  10   4      138.43      188.62     29.93 o 
  14  10   4        3.43      -18.61     18.61 o 
  15  10   4        2.22       17.54     29.24 o 
 -14  11   4       14.42       23.67     21.64 o 
 -13  11   4        8.00       21.80     22.46 o 
 -12  11   4        0.66       -0.65     18.27 o 
 -11  11   4        0.78       -7.31     16.54 o 
 -10  11   4        0.01        5.50     17.48 o 
  -9  11   4       40.07       45.32     18.61 o 
  -8  11   4        7.34       -2.53     15.40 o 
  -7  11   4        5.69      -13.32     13.32 o 
  -6  11   4       35.23       10.23     14.47 o 
  -5  11   4        0.11      -14.62     14.62 o 
  -4  11   4        5.73      -11.70     14.62 o 
  -3  11   4        0.09        5.85      7.85 o 
  -2  11   4        2.07       -9.13      9.13 o 
  -1  11   4      285.11      263.66     18.27 o 
   0  11   4       14.09       -1.46      8.27 o 
   1  11   4       70.47       67.39     12.41 o 
   2  11   4        3.38        0.00     14.62 o 
   3  11   4       92.15      102.35     23.39 o 
   4  11   4       81.25       81.88     23.39 o 
   5  11   4       66.02       23.39     20.47 o 
   6  11   4        4.93        0.00     20.47 o 
   7  11   4        4.92        8.77     16.54 o 
   8  11   4       73.43       53.56     19.56 o 
   9  11   4        5.57        7.40     23.39 o 
  10  11   4        1.88       -6.36     17.48 o 
  11  11   4       16.26       10.23     18.61 o 
  12  11   4        8.36        2.92     20.68 o 
  13  11   4       13.19        5.70     20.37 o 
 -12  12   4        9.62      -18.61     18.61 o 
 -11  12   4        0.53       -4.31     26.32 o 
 -10  12   4      128.37      154.82     27.86 o 
  -9  12   4       71.41       38.01     20.68 o 
  -8  12   4      174.27      170.05     26.64 o 
  -7  12   4        5.90       -0.58     15.40 o 
  -6  12   4      744.41      777.82     58.48 o 
  -5  12   4        4.27        5.85     17.54 o 
  -4  12   4       70.79       55.56     23.39 o 
  -3  12   4        0.90       -7.47     11.70 o 
  -2  12   4      274.19      283.64     19.56 o 
  -1  12   4      748.89      801.85     32.00 o 
   0  12   4       42.18       24.99     14.62 o 
   1  12   4      300.11      367.48     22.46 o 
   2  12   4       19.08       13.00     11.70 o 
   3  12   4        0.90       -5.85     17.54 o 
   4  12   4        5.81        2.92     20.47 o 
   5  12   4      399.44      485.41     46.79 o 
   6  12   4      791.09      868.47     64.33 o 
   7  12   4      146.37      105.27     32.17 o 
   8  12   4      150.06      143.28     35.09 o 
   9  12   4        4.39      -11.70     23.39 o 
  10  12   4      306.56      333.35     49.71 o 
  11  12   4       43.63       58.48     35.09 o 
 -10  13   4        7.33      -11.08     19.56 o 
  -9  13   4        4.38      -17.48     17.48 o 
  -8  13   4        1.19       12.67     18.27 o 
  -7  13   4       20.88        5.85     23.39 o 
  -6  13   4       29.26       38.01     26.32 o 
  -5  13   4        1.99       -5.85     20.47 o 
  -4  13   4        0.91        0.58     10.23 o 
  -3  13   4        8.81       -0.58     11.70 o 
  -2  13   4        3.86       12.49     11.23 o 
  -1  13   4        2.82      -11.16     11.23 o 
   0  13   4        1.21      -11.70     16.08 o 
   1  13   4        8.06      -10.34     10.34 o 
   2  13   4        0.18       -1.86     11.23 o 
   3  13   4       16.02        4.25     10.16 o 
   4  13   4       25.45       23.39     23.39 o 
   5  13   4        0.08      -17.54     20.47 o 
   6  13   4       38.89       46.79     26.32 o 
   7  13   4        9.43       23.39     23.39 o 
   8  13   4        0.04      -20.47     20.47 o 
   9  13   4        0.40       -8.77     26.32 o 
  -7  14   4       17.33       -8.77     23.39 o 
  -6  14   4       10.85       -8.77     23.39 o 
  -5  14   4        0.03      -11.70     20.47 o 
  -4  14   4       84.67       69.31     14.60 o 
  -3  14   4       20.12       -4.87     11.90 o 
  -2  14   4       80.21       51.29     13.32 o 
  -1  14   4        1.70      -11.70     12.41 o 
   0  14   4        4.97       -7.31     16.08 o 
   1  14   4      125.69      101.53     33.63 o 
   2  14   4       99.42       89.23     16.16 o 
   3  14   4        6.87      -20.47     20.47 o 
   4  14   4       13.48       23.39     23.39 o 
   5  14   4        7.21      -14.62     23.39 o 
   6  14   4        8.11       20.47     26.32 o 
 -21   0   5        0.01       29.24     35.09 o 
 -19   0   5        0.36       -4.46     19.56 o 
 -17   0   5        0.17       -2.24     22.22 o 
 -15   0   5        1.28       -9.67     13.32 o 
 -13   0   5        6.88        8.77     13.32 o 
 -11   0   5       15.77        9.81      6.91 o 
  -9   0   5        5.57       -4.49      4.49 o 
  -7   0   5       84.24       79.09      6.20 o 
  -5   0   5       11.91        2.13      3.51 o 
  -3   0   5        8.56        3.74      2.53 o 
  -1   0   5       13.47       13.80      2.07 o 
   1   0   5       66.10       68.00      3.33 o 
   3   0   5       52.03       56.65      5.55 o 
   5   0   5        4.93        9.17      4.14 o 
   7   0   5       13.10       18.45      4.80 o 
   9   0   5        6.75        9.59      5.81 o 
  11   0   5        0.02        6.16      9.23 o 
  13   0   5        8.50       -3.37     13.32 o 
  15   0   5       15.37       -3.34     23.39 o 
  17   0   5        0.91      -12.40     12.40 o 
  19   0   5        1.71       -2.92     29.24 o 
 -21   1   5       35.14       88.87     23.70 o 
 -20   1   5       27.91       35.26     19.41 o 
 -19   1   5        6.81      -10.72     18.84 o 
 -18   1   5       97.98       57.45     17.95 o 
 -17   1   5       18.69       36.30     15.70 o 
 -16   1   5       27.82       32.43     15.01 o 
 -15   1   5       30.52       14.36     12.36 o 
 -14   1   5       25.17        2.34     11.17 o 
 -13   1   5        1.70       -8.50      8.50 o 
 -12   1   5      660.57      628.32     16.17 o 
 -11   1   5      146.96      117.55     12.16 o 
 -10   1   5      576.55      749.10     12.43 o 
  -9   1   5     3360.43     3649.43     38.54 o 
  -8   1   5     2351.34     2223.05     25.02 o 
  -7   1   5      144.53       96.99      4.11 o 
  -6   1   5      172.36      169.38      4.57 o 
  -5   1   5     2030.72     2198.51     23.09 o 
  -4   1   5       90.74      131.40      5.21 o 
  -3   1   5     3031.19     3228.44     29.93 o 
  -2   1   5    12718.44    12946.29    104.42 o 
  -1   1   5    13437.18    14608.80    109.95 o 
   0   1   5      104.10       90.41      3.39 o 
   1   1   5       36.57       40.05      2.15 o 
   2   1   5       47.96       74.41      3.72 o 
   3   1   5      495.64      487.73      7.89 o 
   4   1   5     2950.57     3420.15     33.75 o 
   5   1   5     1051.31     1110.08     14.39 o 
   6   1   5     5288.65     5192.38     47.91 o 
   7   1   5      805.18      649.30     12.92 o 
   8   1   5      657.21      651.85     11.14 o 
   9   1   5     1101.79     1173.03     16.20 o 
  10   1   5      746.03      643.57     13.92 o 
  11   1   5      156.09      176.06      9.37 o 
  12   1   5     1004.22      985.14     22.35 o 
  13   1   5      699.55      690.49     26.07 o 
  14   1   5       10.54       22.13     11.34 o 
  15   1   5      327.02      370.68     25.66 o 
  16   1   5        3.71       15.63     13.29 o 
  17   1   5        5.07       -4.65     12.87 o 
  18   1   5        7.05       -0.09     14.14 o 
  19   1   5       67.05       81.27     16.94 o 
  20   1   5       56.94      103.81     28.95 o 
 -21   2   5        2.01       14.62     24.81 o 
 -20   2   5        1.15       -2.65     24.86 o 
 -19   2   5       10.76       23.28     16.31 o 
 -18   2   5        1.98        6.10     13.77 o 
 -17   2   5       52.18       44.33     19.88 o 
 -16   2   5       32.91        5.65     13.29 o 
 -15   2   5      137.48      169.21     19.34 o 
 -14   2   5       40.10       19.88     12.68 o 
 -13   2   5       43.94       28.53     16.88 o 
 -12   2   5      216.14      221.65     11.82 o 
 -11   2   5      230.99      216.72      8.24 o 
 -10   2   5      140.62      130.51      8.67 o 
  -9   2   5     2193.24     2340.28     32.33 o 
  -8   2   5      654.29      576.73     10.58 o 
  -7   2   5        1.56       -2.60      2.60 o 
  -6   2   5      545.44      473.40      8.31 o 
  -5   2   5      122.73      108.85      4.18 o 
  -4   2   5     1165.42      985.02     12.16 o 
  -3   2   5      577.95      570.46      9.69 o 
  -2   2   5     8432.30     7652.26     69.09 o 
  -1   2   5    12794.56    11858.14    155.27 o 
   0   2   5      567.81      541.27      8.81 o 
   1   2   5        0.01        6.54      1.70 o 
   2   2   5      194.40      190.85      4.88 o 
   3   2   5       15.10       10.43      2.31 o 
   4   2   5      484.58      445.19      8.41 o 
   5   2   5      232.75      253.21      6.68 o 
   6   2   5     1156.91     1222.89     17.20 o 
   7   2   5      191.61      235.55      7.33 o 
   8   2   5      293.96      244.73      8.21 o 
   9   2   5       14.15       -5.07      5.07 o 
  10   2   5       66.72       51.75      7.11 o 
  11   2   5        6.28       -6.75      6.75 o 
  12   2   5       97.79      113.11     16.11 o 
  13   2   5      646.00      600.91     30.13 o 
  14   2   5       64.60       55.42     13.74 o 
  15   2   5        4.24        6.23     11.78 o 
  16   2   5        8.92       11.36     13.63 o 
  17   2   5        5.86        5.24     19.16 o 
  18   2   5       35.62        6.04     16.11 o 
  19   2   5        2.47       -7.80     15.19 o 
  20   2   5        6.25       18.68     17.62 o 
 -21   3   5        7.52       -2.92     32.17 o 
 -20   3   5        8.82      -20.47     29.24 o 
 -19   3   5        2.42        2.92     20.68 o 
 -18   3   5       23.81       14.06     21.64 o 
 -17   3   5      102.01      111.93     23.71 o 
 -16   3   5      104.92       88.65     16.71 o 
 -15   3   5      362.60      339.62     28.16 o 
 -14   3   5        0.01      -17.23     17.23 o 
 -13   3   5      132.81       97.35     14.00 o 
 -12   3   5       38.95       17.37      8.30 o 
 -11   3   5      771.57      724.78     16.99 o 
 -10   3   5      161.64      172.27      7.42 o 
  -9   3   5      865.53      872.05     12.30 o 
  -8   3   5      774.68      671.92     11.03 o 
  -7   3   5     1733.77     2013.86     23.04 o 
  -6   3   5     1245.25     1198.64     15.80 o 
  -5   3   5     1384.29     1550.23     19.78 o 
  -4   3   5     3537.96     3586.11     41.50 o 
  -3   3   5     5356.61     5538.47     65.27 o 
  -2   3   5     9217.00     9438.55    107.37 o 
  -1   3   5     8566.91     8767.20     88.17 o 
   0   3   5      554.27      533.48      7.71 o 
   1   3   5        0.31        0.49      2.16 o 
   2   3   5      628.30      562.25     18.80 o 
   3   3   5      351.57      289.71      7.92 o 
   4   3   5       53.71       73.17      4.82 o 
   5   3   5      266.93      223.17      5.59 o 
   6   3   5      650.11      866.08     13.06 o 
   7   3   5     1034.48     1008.79     15.16 o 
   8   3   5       82.60       85.99      5.79 o 
   9   3   5     2950.41     2992.94     41.15 o 
  10   3   5     1169.30     1115.09     26.52 o 
  11   3   5       34.23       39.85      8.97 o 
  12   3   5       31.33       38.01     12.97 o 
  13   3   5     1646.45     1606.86     50.42 o 
  14   3   5       52.99       19.01     14.71 o 
  15   3   5      254.59      237.05     22.92 o 
  16   3   5       19.03        9.32     16.16 o 
  17   3   5       11.56       -2.92     14.56 o 
  18   3   5       57.78       75.47     19.52 o 
  19   3   5       20.10        4.75     17.39 o 
  20   3   5        3.07       29.41     19.09 o 
 -21   4   5        0.09      -20.47     35.09 o 
 -20   4   5       12.25        8.77     35.09 o 
 -19   4   5      182.16      222.24     49.71 o 
 -18   4   5        6.91       29.97     20.37 o 
 -17   4   5       23.93       38.01     20.68 o 
 -16   4   5      136.91      190.62     21.22 o 
 -15   4   5        6.07      -16.66     17.71 o 
 -14   4   5       40.01        4.87     11.82 o 
 -13   4   5      454.96      476.64     22.48 o 
 -12   4   5       37.62       23.56      9.04 o 
 -11   4   5      283.64      308.08     15.19 o 
 -10   4   5       26.80       18.64      6.02 o 
  -9   4   5      173.19      136.22      8.18 o 
  -8   4   5      363.24      314.57      9.38 o 
  -7   4   5     3685.84     4309.46     55.30 o 
  -6   4   5     1432.19     1722.02     24.25 o 
  -5   4   5      160.43      117.40      5.29 o 
  -4   4   5    22674.01    24638.92    299.76 o 
  -3   4   5     5158.44     6477.64     75.83 o 
  -2   4   5      722.63     1046.15     18.41 o 
  -1   4   5     7486.47     7884.91     91.23 o 
   0   4   5     3733.74     4032.17     45.39 o 
   1   4   5      442.92      398.79      9.81 o 
   2   4   5       72.79       78.40      5.58 o 
   3   4   5     3364.22     3328.96     49.19 o 
   4   4   5      815.81      915.09     16.16 o 
   5   4   5      315.14      358.75     10.30 o 
   6   4   5      324.84      365.15     12.13 o 
   7   4   5      260.36      188.63      9.56 o 
   8   4   5      708.40      794.84     22.37 o 
   9   4   5      513.79      489.97     16.55 o 
  10   4   5     1572.90     1665.09     32.91 o 
  11   4   5       85.34       83.24     12.45 o 
  12   4   5      159.57      123.15     14.64 o 
  13   4   5      467.57      406.12     26.94 o 
  14   4   5        3.75       -5.31     12.97 o 
  15   4   5       40.18        9.36     26.32 o 
  16   4   5       10.50      -14.23     16.08 o 
  17   4   5       38.24       26.01     19.56 o 
  18   4   5       10.01       12.31     19.56 o 
  19   4   5        1.88        3.83     18.13 o 
  20   4   5      173.58      174.64     33.08 o 
 -20   5   5        6.26       17.54     35.09 o 
 -19   5   5        0.17       14.62     32.17 o 
 -18   5   5        6.24       15.39     32.17 o 
 -17   5   5        1.72        1.89     17.48 o 
 -16   5   5       24.67        4.39     16.54 o 
 -15   5   5        1.08        1.36     15.40 o 
 -14   5   5        0.00       19.01     16.54 o 
 -13   5   5        0.18       -7.89      9.19 o 
 -12   5   5      518.44      474.76     26.59 o 
 -11   5   5       18.25       11.20      8.46 o 
 -10   5   5        0.97        6.82      8.38 o 
  -9   5   5        3.20        7.31      5.62 o 
  -8   5   5      417.49      398.78     22.62 o 
  -7   5   5      441.61      409.46     11.55 o 
  -6   5   5       13.40        4.92      6.09 o 
  -5   5   5       42.26       35.74      5.19 o 
  -4   5   5      267.25      272.17     12.89 o 
  -3   5   5     1637.92     1760.45     26.16 o 
  -2   5   5      381.25      373.95     13.12 o 
  -1   5   5        2.96       -3.21      3.21 o 
   0   5   5      258.55      234.74      6.91 o 
   1   5   5       39.58       45.10      3.64 o 
   2   5   5      257.16      254.46      6.37 o 
   3   5   5      380.55      422.04      9.73 o 
   4   5   5      189.09      179.23      6.82 o 
   5   5   5       21.80       29.00      4.39 o 
   6   5   5       15.21       27.08      5.22 o 
   7   5   5       70.17       54.47      7.06 o 
   8   5   5        6.86       -4.06     11.82 o 
   9   5   5        0.47       -7.35      7.35 o 
  10   5   5        2.57       15.55      8.97 o 
  11   5   5        4.25       -9.97      9.97 o 
  12   5   5      246.02      195.44     18.06 o 
  13   5   5        0.93        0.25     12.65 o 
  14   5   5       15.94       21.93     21.93 o 
  15   5   5        0.21        8.77     14.47 o 
  16   5   5        8.65       29.86     19.56 o 
  17   5   5       11.15       15.08     19.56 o 
  18   5   5       10.46       35.09     21.64 o 
  19   5   5        3.90       17.54     22.74 o 
 -19   6   5      245.25      228.08     49.71 o 
 -18   6   5       67.59       84.80     38.01 o 
 -17   6   5       27.28       29.70     19.56 o 
 -16   6   5       57.34       31.99     27.78 o 
 -15   6   5      375.90      428.23     33.70 o 
 -14   6   5      171.45      132.82     18.92 o 
 -13   6   5      475.61      429.12     23.32 o 
 -12   6   5     1239.98     1399.32     54.02 o 
 -11   6   5     1419.16     1488.89     40.14 o 
 -10   6   5      407.01      425.16     20.66 o 
  -9   6   5     1388.23     1399.98     27.40 o 
  -8   6   5      317.81      394.29     12.00 o 
  -7   6   5      974.47      947.82     17.90 o 
  -6   6   5       23.36       32.22      5.60 o 
  -5   6   5     2017.92     2006.30     31.90 o 
  -4   6   5     6459.00     7816.86    109.34 o 
  -3   6   5      820.17     1091.51     24.04 o 
  -2   6   5     1150.84     1486.10     45.32 o 
  -1   6   5     3202.98     3890.87     57.47 o 
   0   6   5     5344.14     6234.95     73.93 o 
   1   6   5     4784.33     5632.09    100.29 o 
   2   6   5        4.35       15.27      6.37 o 
   3   6   5     1113.24     1267.86     22.19 o 
   4   6   5     1532.13     1722.13     26.83 o 
   5   6   5      988.47     1161.50     20.84 o 
   6   6   5     3202.19     3619.23     51.90 o 
   7   6   5      936.89      889.98     21.44 o 
   8   6   5        0.80        8.82      8.44 o 
   9   6   5        1.78       -0.91      8.44 o 
  10   6   5     1344.27     1406.20     33.27 o 
  11   6   5     1154.62     1115.65     37.56 o 
  12   6   5     2242.24     2457.79     57.32 o 
  13   6   5      109.49       72.64     19.56 o 
  14   6   5       17.71       22.30     16.16 o 
  15   6   5      415.51      443.66     36.14 o 
  16   6   5      149.16      140.19     25.78 o 
  17   6   5       12.10        6.46     19.56 o 
  18   6   5       27.95       -4.24     27.78 o 
 -19   7   5       11.53        5.85     35.09 o 
 -18   7   5        0.01      -14.62     29.24 o 
 -17   7   5        1.99       -8.77     26.32 o 
 -16   7   5        1.86       -2.92     26.32 o 
 -15   7   5        1.48        7.31     16.54 o 
 -14   7   5       16.87        2.25     14.00 o 
 -13   7   5        0.23      -10.28     10.28 o 
 -12   7   5        0.12        5.53     10.60 o 
 -11   7   5       40.50       24.04     11.01 o 
 -10   7   5       70.38       62.93     16.46 o 
  -9   7   5       13.46        7.84      9.80 o 
  -8   7   5       39.31       26.92      7.22 o 
  -7   7   5        1.78       -6.39      8.06 o 
  -6   7   5       24.46       16.36      6.21 o 
  -5   7   5       58.78       60.68      6.21 o 
  -4   7   5      382.36      423.06     15.25 o 
  -3   7   5        2.77       11.05      6.46 o 
  -2   7   5      143.43      136.91     12.97 o 
  -1   7   5       23.65       25.47      7.35 o 
   0   7   5      467.15      484.64     12.02 o 
   1   7   5       14.11       13.26      3.58 o 
   2   7   5        6.71        4.11      3.26 o 
   3   7   5        1.88       -0.65      7.67 o 
   4   7   5      327.53      345.47     10.16 o 
   5   7   5        5.42        1.24      4.71 o 
   6   7   5      143.34      145.09      9.54 o 
   7   7   5        4.87       -5.64      5.64 o 
   8   7   5       64.58       73.92     11.13 o 
   9   7   5        0.43       -6.09      8.32 o 
  10   7   5       78.19      118.66     21.08 o 
  11   7   5        4.40       -5.53     10.96 o 
  12   7   5        0.37      -10.61     10.61 o 
  13   7   5        9.87       12.09     16.08 o 
  14   7   5        7.92       23.74     17.48 o 
  15   7   5        0.00       -7.31     16.54 o 
  16   7   5       10.82       -5.52     36.55 o 
  17   7   5        0.01       -0.31     33.63 o 
  18   7   5        8.54       11.70     29.24 o 
 -18   8   5       38.40        8.77     35.09 o 
 -17   8   5       71.45       76.03     38.01 o 
 -16   8   5        0.74        5.85     29.24 o 
 -15   8   5      309.88      353.82     52.63 o 
 -14   8   5       86.24       65.15     17.39 o 
 -13   8   5     1038.22     1132.93     58.89 o 
 -12   8   5      116.83       91.21     16.71 o 
 -11   8   5      635.68      762.41     33.12 o 
 -10   8   5        1.01       -8.90      8.90 o 
  -9   8   5      729.30      691.96     25.51 o 
  -8   8   5      152.97      123.62     12.35 o 
  -7   8   5        0.93       14.70     12.85 o 
  -6   8   5     1273.99     1287.87     24.03 o 
  -5   8   5      593.61      574.84     17.34 o 
  -4   8   5        9.13       12.88      6.66 o 
  -3   8   5      812.44      744.53     28.52 o 
  -2   8   5     1741.53     1853.59     40.77 o 
  -1   8   5     4210.01     4297.25     73.54 o 
   0   8   5      142.85      119.44     12.11 o 
   1   8   5     1494.31     1660.24     26.78 o 
   2   8   5      107.78      107.34      6.76 o 
   3   8   5     2151.55     2243.30     43.92 o 
   4   8   5      127.42      129.07     13.89 o 
   5   8   5      364.77      331.81     10.28 o 
   6   8   5        8.81       16.96      6.54 o 
   7   8   5     1756.79     1830.22     40.91 o 
   8   8   5      886.58      893.91     27.14 o 
   9   8   5      259.44      287.58     32.85 o 
  10   8   5       48.59       63.67     16.11 o 
  11   8   5      892.52      951.83     47.56 o 
  12   8   5      749.27      695.29    121.35 o 
  13   8   5       48.79       38.63     19.56 o 
  14   8   5      355.56      441.55     52.63 o 
  15   8   5      118.12      114.04     38.01 o 
  16   8   5        0.53        0.00     26.32 o 
  17   8   5      118.44      134.51     40.94 o 
 -17   9   5       17.55       35.09     35.09 o 
 -16   9   5       96.52      137.44     40.94 o 
 -15   9   5        1.21        5.85     20.68 o 
 -14   9   5       32.58       29.24     22.74 o 
 -13   9   5       18.43       32.30     27.78 o 
 -12   9   5      474.74      479.42     28.29 o 
 -11   9   5      309.51      390.94     56.99 o 
 -10   9   5      206.81      164.96     17.33 o 
  -9   9   5      202.15      160.36     15.49 o 
  -8   9   5      473.56      476.05     22.19 o 
  -7   9   5     2044.84     1962.66     67.18 o 
  -6   9   5      399.69      335.00     22.47 o 
  -5   9   5     1030.57      954.58     23.71 o 
  -4   9   5      257.82      239.64     13.80 o 
  -3   9   5        3.19        2.65      8.21 o 
  -2   9   5     1148.46      944.80     26.67 o 
  -1   9   5      702.09      693.75     29.12 o 
   0   9   5      159.97      164.31     10.16 o 
   1   9   5       49.46       36.51      8.04 o 
   2   9   5     1482.21     1511.98     25.71 o 
   3   9   5      438.27      447.48     16.97 o 
   4   9   5       34.02       56.66     12.12 o 
   5   9   5       22.84       23.39     11.22 o 
   6   9   5      312.39      290.24     14.73 o 
   7   9   5      194.75      201.45     11.34 o 
   8   9   5       83.51       78.30     12.77 o 
   9   9   5      405.61      410.39     29.40 o 
  10   9   5       62.75       47.77     14.24 o 
  11   9   5      129.78       89.73     16.71 o 
  12   9   5       83.07      111.65     48.25 o 
  13   9   5      151.20      164.34     27.86 o 
  14   9   5      108.40      136.70     39.48 o 
  15   9   5       51.50       46.79     32.17 o 
  16   9   5        4.77        2.92     29.24 o 
 -16  10   5      194.51      187.15     52.63 o 
 -15  10   5       91.29       78.74     27.86 o 
 -14  10   5       21.75       19.77     21.64 o 
 -13  10   5        4.82       19.01     20.68 o 
 -12  10   5       68.66       58.07     21.64 o 
 -11  10   5       22.37       17.54     11.72 o 
 -10  10   5      157.49      138.60     15.49 o 
  -9  10   5       20.32       16.68     17.48 o 
  -8  10   5       62.90       29.61     20.47 o 
  -7  10   5      322.67      222.86     25.78 o 
  -6  10   5       21.99       14.62     14.62 o 
  -5  10   5       17.82       20.05     14.04 o 
  -4  10   5        2.78       -4.07      8.00 o 
  -3  10   5        4.42       -0.37     16.08 o 
  -2  10   5      293.50      273.33     42.40 o 
  -1  10   5       94.15       74.12     11.70 o 
   0  10   5       54.19       52.87     14.53 o 
   1  10   5      333.97      270.70     14.00 o 
   2  10   5      207.42      170.18     11.58 o 
   3  10   5      139.74      142.19     14.04 o 
   4  10   5       15.27        8.77     17.54 o 
   5  10   5      261.59      255.87     22.74 o 
   6  10   5       14.50       32.75     15.40 o 
   7  10   5      168.46      177.20     22.74 o 
   8  10   5        0.71       -7.60      9.10 o 
   9  10   5        8.09        5.36     10.95 o 
  10  10   5       77.48       62.66     14.55 o 
  11  10   5      105.67      116.86     23.71 o 
  12  10   5       20.38       21.93     18.61 o 
  13  10   5        0.05      -13.59     17.48 o 
  14  10   5        4.72       -8.77     20.68 o 
  15  10   5       29.74       29.24     29.24 o 
 -14  11   5        0.14      -18.62     20.47 o 
 -13  11   5       16.52       17.54     20.68 o 
 -12  11   5       13.12       18.62     19.56 o 
 -11  11   5       83.44      122.81     25.78 o 
 -10  11   5        7.50       -8.77     16.54 o 
  -9  11   5      216.28      223.82     27.86 o 
  -8  11   5        0.30      -13.32     13.32 o 
  -7  11   5      136.47      108.81     20.37 o 
  -6  11   5      266.97      262.27     32.17 o 
  -5  11   5       53.13       55.56     20.47 o 
  -4  11   5       36.82       44.78     10.16 o 
  -3  11   5     1087.31     1161.51     38.64 o 
  -2  11   5       24.21       40.37     11.23 o 
  -1  11   5      620.15      660.08     28.73 o 
   0  11   5      438.10      408.05     22.74 o 
   1  11   5      105.50      122.06     14.04 o 
   2  11   5       46.25       48.74     11.90 o 
   3  11   5      535.65      576.06     43.86 o 
   4  11   5      998.64     1017.60     61.41 o 
   5  11   5        8.51       23.39     20.47 o 
   6  11   5      270.62      263.17     35.09 o 
   7  11   5       18.24        8.77     23.39 o 
   8  11   5      940.90      909.41     67.26 o 
   9  11   5       52.29       65.79     20.68 o 
  10  11   5       12.21        7.31     18.61 o 
  11  11   5      159.30      163.65     27.86 o 
  12  11   5      279.36      289.25     34.07 o 
  13  11   5        1.92       -1.32     27.78 o 
 -12  12   5        0.93       -9.54     19.56 o 
 -11  12   5        2.34       -4.68     20.37 o 
 -10  12   5        0.52      -29.24     29.24 o 
  -9  12   5        0.12        5.52     29.24 o 
  -8  12   5        2.77      -16.54     16.54 o 
  -7  12   5        6.31       -5.12     17.54 o 
  -6  12   5        0.84      -17.54     17.54 o 
  -5  12   5       24.64      -11.70     17.54 o 
  -4  12   5        0.04       -0.65      9.13 o 
  -3  12   5        5.31       -0.32     10.23 o 
  -2  12   5        0.80      -13.16     13.16 o 
  -1  12   5        1.82        0.00     10.34 o 
   0  12   5        0.39       -7.31     10.34 o 
   1  12   5        3.39       -2.34      9.73 o 
   2  12   5        9.92        6.17     16.08 o 
   3  12   5        0.98       10.53      9.73 o 
   4  12   5        1.62       14.62     20.47 o 
   5  12   5        0.37       -5.85     20.47 o 
   6  12   5        1.32       23.39     23.39 o 
   7  12   5        1.84       17.54     23.39 o 
   8  12   5        2.13      -23.39     23.39 o 
   9  12   5        0.05      -23.39     23.39 o 
  10  12   5        0.77       -2.92     29.24 o 
  11  12   5        0.33      -23.39     23.39 o 
 -10  13   5       34.63       44.88     48.25 o 
  -9  13   5       72.89       31.47     21.64 o 
  -8  13   5      124.86      137.44     35.09 o 
  -7  13   5        1.27       14.62     23.39 o 
  -6  13   5       60.87       84.80     29.24 o 
  -5  13   5      161.09      135.78     17.54 o 
  -4  13   5       25.77       23.92     21.93 o 
  -3  13   5        2.96       -9.75     17.54 o 
  -2  13   5      259.46      295.12     20.37 o 
  -1  13   5        8.56        1.06     11.70 o 
   0  13   5      166.72      165.33     18.61 o 
   1  13   5        1.22       -8.24     11.23 o 
   2  13   5       17.47       21.80     11.23 o 
   3  13   5        1.13        0.00     16.08 o 
   4  13   5      545.04      543.89     49.71 o 
   5  13   5       41.49       61.41     26.32 o 
   6  13   5      320.06      295.34     43.86 o 
   7  13   5       70.52       87.72     32.17 o 
   8  13   5       13.18       35.09     29.24 o 
   9  13   5      215.82      195.92     40.94 o 
  -6  14   5        2.26      -17.54     23.39 o 
  -5  14   5       10.34        2.19     11.90 o 
  -4  14   5       45.55       40.81     26.32 o 
  -3  14   5        3.04       -9.57     23.39 o 
  -2  14   5        0.76       -8.77     16.08 o 
  -1  14   5        0.11        7.31     12.41 o 
   0  14   5       91.15       96.24     17.48 o 
   1  14   5        6.17        3.60     13.32 o 
   2  14   5        1.69        7.42     13.32 o 
   3  14   5        6.89       -1.71     11.90 o 
   4  14   5       25.59       23.39     23.39 o 
   5  14   5       14.77       29.24     26.32 o 
 -20   0   6      146.94      260.81     33.70 o 
 -18   0   6        9.45      -36.55     36.55 o 
 -16   0   6     1335.29     1430.03     80.41 o 
 -14   0   6      621.45      495.58     33.08 o 
 -12   0   6      219.97      204.47     30.39 o 
 -10   0   6      769.35      778.15     18.64 o 
  -8   0   6      822.97     1254.92     22.44 o 
  -6   0   6     2672.97     2727.55     42.59 o 
  -4   0   6     4762.21     4660.64     55.81 o 
  -2   0   6    18705.34    18947.14    215.63 o 
   0   0   6     6355.89     6168.99     73.07 o 
   2   0   6    57263.97    58542.82    773.71 o 
   4   0   6     3994.49     5180.79     69.85 o 
   6   0   6     4769.07     5336.71     73.57 o 
   8   0   6     7249.59     8154.93    109.24 o 
  10   0   6     2586.30     2533.06     51.16 o 
  12   0   6      459.18      436.88     23.15 o 
  14   0   6      154.67      208.03     19.92 o 
  16   0   6       73.24       60.38     23.39 o 
  18   0   6      142.94      105.27     35.09 o 
  20   0   6       82.29        0.00     32.17 o 
 -21   1   6        1.24      -12.50     17.21 o 
 -20   1   6        5.32      -12.88     12.95 o 
 -19   1   6        0.99       16.36     16.71 o 
 -18   1   6        0.91      -13.22     16.87 o 
 -17   1   6        2.97       14.04     14.56 o 
 -16   1   6       46.14       53.47     16.26 o 
 -15   1   6        0.22      -10.23     10.23 o 
 -14   1   6       49.37       38.58     11.15 o 
 -13   1   6        0.82       -8.21      8.21 o 
 -12   1   6        0.60       -6.25      6.25 o 
 -11   1   6      118.23      115.47      6.82 o 
 -10   1   6       25.38       15.64      4.29 o 
  -9   1   6      493.67      410.83     11.98 o 
  -8   1   6      466.58      381.71      7.91 o 
  -7   1   6      242.77      227.50      6.14 o 
  -6   1   6       46.71       38.28      3.41 o 
  -5   1   6      757.07      687.26     11.27 o 
  -4   1   6      694.82      563.81      8.70 o 
  -3   1   6      277.34      247.62      6.11 o 
  -2   1   6       94.46       71.56      2.84 o 
  -1   1   6       14.95       15.92      1.78 o 
   0   1   6      757.66      665.74      9.15 o 
   1   1   6      875.49      809.79      8.92 o 
   2   1   6      152.04      128.89      3.67 o 
   3   1   6      355.16      290.85      6.15 o 
   4   1   6       10.30        6.16      2.48 o 
   5   1   6      517.85      408.84      7.21 o 
   6   1   6       13.93       16.43      3.15 o 
   7   1   6        3.62       -0.36      2.73 o 
   8   1   6       48.65       46.99      4.05 o 
   9   1   6      306.44      286.26      8.23 o 
  10   1   6        0.00       -4.63      4.63 o 
  11   1   6       22.51       13.23      7.28 o 
  12   1   6       21.60       24.84      8.34 o 
  13   1   6       25.45        3.83     10.08 o 
  14   1   6       14.03       16.95     11.34 o 
  15   1   6        7.13       15.13     12.31 o 
  16   1   6        3.29        4.58     12.31 o 
  17   1   6       10.06        1.52     12.74 o 
  18   1   6        0.63      -10.90     13.63 o 
  19   1   6        0.07        2.68     13.63 o 
  20   1   6        0.06        6.41     21.64 o 
 -21   2   6        7.21       11.70     35.09 o 
 -20   2   6        1.19       -5.34     15.88 o 
 -19   2   6       55.78       27.87     17.62 o 
 -18   2   6       47.87       32.07     16.11 o 
 -17   2   6       99.88       87.30     17.21 o 
 -16   2   6       68.37       61.72     16.26 o 
 -15   2   6       37.36       23.84     13.29 o 
 -14   2   6     1202.62     1186.88     44.72 o 
 -13   2   6      245.83      240.90     15.98 o 
 -12   2   6       37.17       44.61      7.48 o 
 -11   2   6      325.44      330.30      9.75 o 
 -10   2   6     1729.74     1655.04     22.78 o 
  -9   2   6     4728.12     5519.03     55.56 o 
  -8   2   6       52.95       45.80      4.45 o 
  -7   2   6      120.48       85.90      4.65 o 
  -6   2   6       45.38       23.80      3.05 o 
  -5   2   6     2818.30     3369.61     33.83 o 
  -4   2   6     1769.10     1723.66     18.90 o 
  -3   2   6      211.34      150.30      3.93 o 
  -2   2   6    18166.93    18037.70    138.99 o 
  -1   2   6    52217.66    53833.65    426.61 o 
   0   2   6    13306.65    14126.71    123.74 o 
   1   2   6      256.51      249.26      5.56 o 
   2   2   6        1.85        4.78      2.17 o 
   3   2   6     2955.55     3098.10     33.70 o 
   4   2   6        3.01       15.68      3.29 o 
   5   2   6      172.61      220.54      6.45 o 
   6   2   6       92.70      173.63      6.12 o 
   7   2   6      664.64      632.34     14.73 o 
   8   2   6       88.99       66.96      6.07 o 
   9   2   6      118.02       78.18      6.71 o 
  10   2   6     7326.74     7381.99    103.52 o 
  11   2   6      360.42      409.27     17.61 o 
  12   2   6        5.87      -18.78     18.78 o 
  13   2   6     1008.10      958.51     31.97 o 
  14   2   6      897.54      919.13     32.31 o 
  15   2   6       71.13       85.97     16.71 o 
  16   2   6       50.61       23.15     15.22 o 
  17   2   6      113.07       93.31     18.80 o 
  18   2   6        0.03      -11.70     15.19 o 
  19   2   6        0.13       14.81     16.11 o 
  20   2   6      122.17      127.50     21.52 o 
 -21   3   6        0.18      -29.24     29.24 o 
 -20   3   6        1.57      -23.39     29.24 o 
 -19   3   6       18.19       46.79     35.09 o 
 -18   3   6      184.53      273.51     32.00 o 
 -17   3   6        3.74       -7.37     13.77 o 
 -16   3   6       83.84       85.24     14.77 o 
 -15   3   6      301.26      276.23     19.19 o 
 -14   3   6       48.39       13.45     13.84 o 
 -13   3   6      215.31      191.96     15.30 o 
 -12   3   6        2.20       -5.02      6.41 o 
 -11   3   6     2095.04     2075.85     36.83 o 
 -10   3   6       77.97       80.04      5.84 o 
  -9   3   6      365.62      392.06      9.19 o 
  -8   3   6       35.84       20.90      3.48 o 
  -7   3   6       12.54       10.40      4.52 o 
  -6   3   6     1318.51     1436.56     19.27 o 
  -5   3   6      128.34      169.45      4.58 o 
  -4   3   6     2678.81     2611.76     29.70 o 
  -3   3   6     3527.44     3468.48     37.61 o 
  -2   3   6      235.57      280.03      7.99 o 
  -1   3   6    28027.85    28096.26    248.99 o 
   0   3   6      906.38      902.05     11.91 o 
   1   3   6       10.73        7.20      2.09 o 
   2   3   6     4247.40     4240.76     44.23 o 
   3   3   6     3574.35     3943.16     39.75 o 
   4   3   6        8.31        8.53      2.68 o 
   5   3   6      110.02       81.68      4.76 o 
   6   3   6     3766.16     4012.64     44.11 o 
   7   3   6      142.84      146.24      6.43 o 
   8   3   6       25.91       16.65      5.72 o 
   9   3   6     2369.22     2243.55     38.46 o 
  10   3   6      979.12      900.49     25.27 o 
  11   3   6      126.71      112.64     13.27 o 
  12   3   6      131.71      112.78     17.39 o 
  13   3   6     1992.96     1949.15     57.20 o 
  14   3   6       17.67       13.84     16.36 o 
  15   3   6       18.40        2.73     15.40 o 
  16   3   6       76.58       67.26     16.88 o 
  17   3   6      156.29      143.99     21.34 o 
  18   3   6      326.46      369.60     28.38 o 
  19   3   6        7.90      -15.28     16.11 o 
  20   3   6        0.02       16.81     20.85 o 
 -20   4   6       29.10      -26.32     29.24 o 
 -19   4   6        7.99        2.92     29.24 o 
 -18   4   6       90.23      139.24     29.24 o 
 -17   4   6       12.15      -11.70     17.54 o 
 -16   4   6        0.72        0.00     17.54 o 
 -15   4   6       77.03       83.91     16.71 o 
 -14   4   6        0.55       -7.70     11.16 o 
 -13   4   6        5.08       -7.05     10.97 o 
 -12   4   6      579.28      524.76     18.16 o 
 -11   4   6       55.11       45.74      7.82 o 
 -10   4   6       81.96       90.51      7.29 o 
  -9   4   6      163.52      151.84      7.87 o 
  -8   4   6      156.58      151.37      6.84 o 
  -7   4   6      356.12      312.67     14.14 o 
  -6   4   6     1038.33     1099.65     17.38 o 
  -5   4   6      763.32      789.41     16.71 o 
  -4   4   6    10146.41    10162.60    118.97 o 
  -3   4   6     5401.71     5264.84     63.03 o 
  -2   4   6     2006.30     2110.55     26.72 o 
  -1   4   6      760.89      650.12     13.21 o 
   0   4   6      144.85      130.20      5.34 o 
   1   4   6       95.26      115.29      6.60 o 
   2   4   6     3733.55     3930.25     51.83 o 
   3   4   6      350.18      274.03     11.27 o 
   4   4   6      179.70      186.98      6.74 o 
   5   4   6      159.09      156.87      6.53 o 
   6   4   6      375.66      340.14     13.95 o 
   7   4   6      542.86      663.39     16.42 o 
   8   4   6      734.54      739.77     22.00 o 
   9   4   6        6.59       -2.93      7.71 o 
  10   4   6      214.69      227.31     14.19 o 
  11   4   6       99.00       94.21     15.19 o 
  12   4   6      197.19      135.59     18.80 o 
  13   4   6        3.01        0.97     13.03 o 
  14   4   6        8.58       12.67     15.40 o 
  15   4   6       17.32       21.33     17.48 o 
  16   4   6       21.57       -1.46     16.54 o 
  17   4   6       86.64       97.96     24.81 o 
  18   4   6       47.41       83.81     20.63 o 
  19   4   6       31.06       48.74     20.26 o 
 -20   5   6        0.24       23.39     35.09 o 
 -19   5   6        5.14      -11.70     29.24 o 
 -18   5   6      186.36      141.94     27.86 o 
 -17   5   6        4.19      -16.54     16.54 o 
 -16   5   6       31.81       59.95     24.86 o 
 -15   5   6      225.23      298.49     29.93 o 
 -14   5   6     1687.25     1832.42     66.99 o 
 -13   5   6      261.93      247.95     19.25 o 
 -12   5   6     4387.20     4800.37     79.31 o 
 -11   5   6      100.45       84.11     10.92 o 
 -10   5   6     3819.37     4343.21     70.36 o 
  -9   5   6      548.07      572.27     14.71 o 
  -8   5   6     3092.91     3581.23     48.09 o 
  -7   5   6      251.74      252.17      9.15 o 
  -6   5   6      670.72      648.79     13.52 o 
  -5   5   6      226.74      239.57      8.15 o 
  -4   5   6     8556.54    10053.64    125.10 o 
  -3   5   6    15536.06    17447.28    211.39 o 
  -2   5   6        6.99        6.65      3.71 o 
  -1   5   6     1022.03     1036.89     16.29 o 
   0   5   6     1577.82     1653.91     21.75 o 
   1   5   6      960.35     1119.37     14.92 o 
   2   5   6       19.83       21.29      3.28 o 
   3   5   6       48.50       77.90      4.56 o 
   4   5   6     2753.99     2784.02     35.73 o 
   5   5   6      369.86      394.13     10.60 o 
   6   5   6     3315.77     3537.85     45.48 o 
   7   5   6        1.04       -2.24      5.39 o 
   8   5   6       72.09       89.70      9.79 o 
   9   5   6       29.66       22.49      8.90 o 
  10   5   6     3154.05     3332.71     59.82 o 
  11   5   6        1.29        3.05      9.25 o 
  12   5   6     4371.64     4330.23     99.41 o 
  13   5   6        3.97       -8.80     12.31 o 
  14   5   6       11.52       39.39     26.32 o 
  15   5   6        4.05        2.92     16.54 o 
  16   5   6      410.28      382.17     34.97 o 
  17   5   6       69.88      108.87     26.64 o 
  18   5   6       26.08       32.30     27.78 o 
  19   5   6      137.29      157.66     25.21 o 
 -19   6   6        0.50       17.54     32.17 o 
 -18   6   6        3.10       -2.92     29.24 o 
 -17   6   6        0.04        8.77     20.37 o 
 -16   6   6        0.04        0.37     16.16 o 
 -15   6   6        4.24       10.23     16.54 o 
 -14   6   6        1.20       11.70     13.51 o 
 -13   6   6       10.87       12.64     12.10 o 
 -12   6   6        1.01       -9.84      9.84 o 
 -11   6   6       50.87       38.68     11.87 o 
 -10   6   6       17.57       10.89      9.66 o 
  -9   6   6        1.71       -0.63     10.55 o 
  -8   6   6       13.45       19.23      6.41 o 
  -7   6   6       59.62       56.21      6.86 o 
  -6   6   6       48.77       50.12      6.73 o 
  -5   6   6       14.07        0.97      5.52 o 
  -4   6   6        2.51        2.29      5.20 o 
  -3   6   6        6.53        8.44      7.92 o 
  -2   6   6       35.13       33.83      4.58 o 
  -1   6   6        0.12        3.92      3.02 o 
   0   6   6       21.48       32.89      4.01 o 
   1   6   6        3.94        2.43      3.27 o 
   2   6   6        3.76        3.29      2.76 o 
   3   6   6        9.29        7.31      3.35 o 
   4   6   6       24.44       17.36      4.42 o 
   5   6   6       72.82       86.13      6.49 o 
   6   6   6        1.16       -0.23      5.59 o 
   7   6   6        0.29       -6.79      6.79 o 
   8   6   6        0.01        1.65     11.82 o 
   9   6   6        7.06       -5.90      8.90 o 
  10   6   6        0.33       -0.16      9.41 o 
  11   6   6       19.06       15.79     11.50 o 
  12   6   6        0.71       10.47     18.99 o 
  13   6   6        1.83       -7.31     14.47 o 
  14   6   6        6.27        2.14     15.40 o 
  15   6   6        2.02       24.04     20.47 o 
  16   6   6        1.46       -7.31     16.54 o 
  17   6   6        0.35       11.54     30.70 o 
  18   6   6        1.85        0.00     20.68 o 
 -19   7   6        1.48       29.24     35.09 o 
 -18   7   6      177.86      251.48     49.71 o 
 -17   7   6        0.39       26.32     29.24 o 
 -16   7   6       37.12       20.47     29.24 o 
 -15   7   6       94.33      132.21     30.70 o 
 -14   7   6      329.06      360.16     26.41 o 
 -13   7   6       45.65       64.94     14.11 o 
 -12   7   6        1.11       -9.92      9.92 o 
 -11   7   6       39.82       70.34     12.84 o 
 -10   7   6     1542.93     1753.70     43.62 o 
  -9   7   6      387.56      340.31     18.42 o 
  -8   7   6     1487.92     1540.14     46.01 o 
  -7   7   6      183.00      186.43      9.81 o 
  -6   7   6     5727.72     6068.45     82.60 o 
  -5   7   6     1126.61     1152.15     21.70 o 
  -4   7   6     1510.16     1573.23     33.78 o 
  -3   7   6      306.71      321.76     13.96 o 
  -2   7   6     2559.55     2727.03     44.68 o 
  -1   7   6     1738.56     1929.74     30.45 o 
   0   7   6     2661.14     2670.70     38.83 o 
   1   7   6      555.40      597.25     13.50 o 
   2   7   6     5453.20     5995.28     78.84 o 
   3   7   6       63.14       62.97      5.53 o 
   4   7   6     4394.23     4860.64     65.82 o 
   5   7   6      203.36      235.33      9.91 o 
   6   7   6      601.57      625.80     17.61 o 
   7   7   6        0.26       -2.01      8.44 o 
   8   7   6     2021.17     2200.68     48.05 o 
   9   7   6       37.37       53.33     11.78 o 
  10   7   6      137.06      144.17     15.43 o 
  11   7   6       77.93       85.60     14.75 o 
  12   7   6       34.14       30.29     14.56 o 
  13   7   6      139.10      143.52     24.81 o 
  14   7   6       32.05       99.42     32.17 o 
  15   7   6       72.41       49.71     30.70 o 
  16   7   6       55.41       47.20     21.93 o 
  17   7   6       19.32       38.01     22.74 o 
  18   7   6       11.80       17.80     23.71 o 
 -18   8   6        3.68       46.79     38.01 o 
 -17   8   6        0.76       11.70     32.17 o 
 -16   8   6        7.63       43.86     29.24 o 
 -15   8   6       71.02       96.50     35.09 o 
 -14   8   6       15.37        3.99     14.14 o 
 -13   8   6        5.01      -10.72     13.51 o 
 -12   8   6       19.11       27.24     13.29 o 
 -11   8   6      420.22      504.44     27.47 o 
 -10   8   6       19.06        5.88     10.13 o 
  -9   8   6       77.98       34.42     10.32 o 
  -8   8   6      112.82      108.97     12.73 o 
  -7   8   6      911.21     1013.22     52.34 o 
  -6   8   6      334.57      326.13     11.86 o 
  -5   8   6        5.90       -6.78      6.78 o 
  -4   8   6        0.76       -0.51      6.66 o 
  -3   8   6      846.96      797.95     21.53 o 
  -2   8   6      560.50      577.81     16.65 o 
  -1   8   6        5.70       -5.95      5.95 o 
   0   8   6        6.69        1.66      7.44 o 
   1   8   6     2006.45     1975.94     31.24 o 
   2   8   6        7.81        1.03      4.48 o 
   3   8   6      402.54      396.36     11.80 o 
   4   8   6       29.13       24.74      5.81 o 
   5   8   6      508.93      527.29     14.16 o 
   6   8   6       58.02       61.32      9.70 o 
   7   8   6      504.28      489.89     26.59 o 
   8   8   6      119.46      112.22     15.94 o 
   9   8   6       43.64       49.88     21.93 o 
  10   8   6       30.60        7.21     15.40 o 
  11   8   6      119.53      139.28     22.74 o 
  12   8   6      177.46      190.07     25.78 o 
  13   8   6       29.96       59.95     20.68 o 
  14   8   6       14.88       23.39     29.24 o 
  15   8   6       19.48       19.01     18.61 o 
  16   8   6       32.73       23.39     32.17 o 
  17   8   6        5.38       32.17     32.17 o 
 -17   9   6       20.46       32.17     35.09 o 
 -16   9   6      159.11      213.46     49.71 o 
 -15   9   6       90.52       65.50     25.78 o 
 -14   9   6      118.93      126.17     27.86 o 
 -13   9   6       42.86       51.10     21.64 o 
 -12   9   6      608.32      627.70     31.40 o 
 -11   9   6      635.23      671.93     30.86 o 
 -10   9   6       37.95       21.84     18.24 o 
  -9   9   6        0.05      -10.49     10.49 o 
  -8   9   6      723.93      727.86     26.46 o 
  -7   9   6     1876.35     1829.30     81.88 o 
  -6   9   6      100.31       78.31     18.27 o 
  -5   9   6      355.09      280.77     16.57 o 
  -4   9   6      103.41       82.37     15.40 o 
  -3   9   6     2184.20     2263.10     50.23 o 
  -2   9   6       65.12       42.34     12.05 o 
  -1   9   6     1416.75     1319.24     31.30 o 
   0   9   6      609.05      561.01     18.91 o 
   1   9   6      809.67      935.45     24.13 o 
   2   9   6      116.93      119.62     12.24 o 
   3   9   6      779.72      785.86     21.71 o 
   4   9   6      313.29      296.99     15.29 o 
   5   9   6      133.61      147.07     12.77 o 
   6   9   6       15.51       11.85     10.55 o 
   7   9   6       11.55        0.25     14.53 o 
   8   9   6      160.91      154.23     15.88 o 
   9   9   6       35.85       43.10     13.77 o 
  10   9   6       22.02       22.19     17.48 o 
  11   9   6      257.05      222.18     30.70 o 
  12   9   6      154.20      150.80     32.17 o 
  13   9   6       82.37      101.16     24.81 o 
  14   9   6       21.63        5.85     26.32 o 
  15   9   6       89.08       99.42     38.01 o 
  16   9   6        0.36        2.92     29.24 o 
 -16  10   6      148.78      190.07     46.79 o 
 -15  10   6        3.23      -21.93     21.93 o 
 -14  10   6       12.36        1.61     27.78 o 
 -13  10   6       12.04      -22.19     29.24 o 
 -12  10   6       75.31       70.82     23.71 o 
 -11  10   6      188.24      199.63     17.91 o 
 -10  10   6       10.56       -2.44     10.95 o 
  -9  10   6       93.73       77.70     21.64 o 
  -8  10   6      205.81      206.29     25.78 o 
  -7  10   6      783.31      776.08     41.20 o 
  -6  10   6        0.25       -4.27     13.32 o 
  -5  10   6      147.65      159.56     23.39 o 
  -4  10   6      529.00      470.06     23.18 o 
  -3  10   6      737.79      690.14     27.40 o 
  -2  10   6        2.58       -5.85      8.27 o 
  -1  10   6      420.63      366.58     38.01 o 
   0  10   6        5.40        8.77     14.62 o 
   1  10   6      938.31      926.88     26.91 o 
   2  10   6        4.77        2.39      7.02 o 
   3  10   6       71.27       42.68      8.10 o 
   4  10   6       14.43       17.87      9.13 o 
   5  10   6      498.35      520.50     43.86 o 
   6  10   6       16.75        7.20     13.32 o 
   7  10   6      339.92      397.50     29.93 o 
   8  10   6        4.00       -7.99      9.10 o 
   9  10   6      111.94      107.32     13.89 o 
  10  10   6       74.95       47.85     13.38 o 
  11  10   6       21.68       22.42     18.27 o 
  12  10   6        0.77       11.70     18.61 o 
  13  10   6       74.94       97.96     24.81 o 
  14  10   6        4.58        4.60     21.64 o 
 -14  11   6        2.16       -1.95     21.64 o 
 -13  11   6        7.00        1.46     20.68 o 
 -12  11   6        2.56       -8.94     17.48 o 
 -11  11   6        8.72       -9.98     20.47 o 
 -10  11   6        0.45       -7.31     16.54 o 
  -9  11   6        1.27       -4.39     16.54 o 
  -8  11   6       10.17       -1.17     17.54 o 
  -7  11   6       18.88        5.85     15.40 o 
  -6  11   6       66.44       61.41     18.27 o 
  -5  11   6        0.03        1.83      7.52 o 
  -4  11   6        0.25        9.87      7.52 o 
  -3  11   6      140.63      142.37     21.93 o 
  -2  11   6        1.42        8.77     13.16 o 
  -1  11   6       29.54       12.76     11.23 o 
   0  11   6        0.34      -10.34     10.34 o 
   1  11   6       72.75       44.35     14.62 o 
   2  11   6       37.52       21.27     11.23 o 
   3  11   6        1.13       11.11     10.23 o 
   4  11   6        6.76        2.34      9.73 o 
   5  11   6       93.72       70.18     26.32 o 
   6  11   6      121.84       84.80     29.24 o 
   7  11   6        4.94       17.54     23.39 o 
   8  11   6       23.47       32.17     26.32 o 
   9  11   6       15.34       17.54     23.39 o 
  10  11   6        0.21      -20.47     23.39 o 
  11  11   6        3.81       12.16     19.56 o 
  12  11   6       25.87       50.09     23.71 o 
  13  11   6        3.43      -20.68     20.68 o 
 -12  12   6       11.94       -1.46     20.68 o 
 -11  12   6        0.97      -14.62     18.61 o 
 -10  12   6      277.37      253.43     32.00 o 
  -9  12   6       55.30       44.42     21.64 o 
  -8  12   6       41.96       17.87     23.39 o 
  -7  12   6        1.42      -20.47     20.47 o 
  -6  12   6      164.81      136.78     15.40 o 
  -5  12   6        4.33       15.21     17.54 o 
  -4  12   6       12.79       28.18     10.16 o 
  -3  12   6       76.04       91.77     14.04 o 
  -2  12   6      851.23      825.47     57.02 o 
  -1  12   6       69.02       78.79     13.32 o 
   0  12   6      160.25      148.31     17.54 o 
   1  12   6      288.71      291.31     20.37 o 
   2  12   6       53.87       48.58     11.90 o 
   3  12   6        3.53       -1.75      9.73 o 
   4  12   6      321.60      286.57     38.01 o 
   5  12   6      357.50      447.40     46.79 o 
   6  12   6        5.60       11.70     20.47 o 
   7  12   6       37.78        8.77     23.39 o 
   8  12   6       20.50       40.94     29.24 o 
   9  12   6        3.52       -8.77     26.32 o 
  10  12   6      264.86      242.70     43.86 o 
  11  12   6        0.47       11.70     29.24 o 
 -10  13   6       21.95       38.81     23.39 o 
  -9  13   6        0.14        3.85     19.56 o 
  -8  13   6        1.45        8.77     26.32 o 
  -7  13   6       12.23      -20.47     20.47 o 
  -6  13   6       18.34       16.33     19.01 o 
  -5  13   6        1.74       -9.36     19.01 o 
  -4  13   6        0.77        3.46     10.16 o 
  -3  13   6        2.28        0.00      9.73 o 
  -2  13   6       27.94       41.96     24.86 o 
  -1  13   6        0.50      -10.34     10.34 o 
   0  13   6        1.80       -5.32     11.23 o 
   1  13   6        0.01       -9.30     11.23 o 
   2  13   6        0.47        7.44     17.54 o 
   3  13   6        9.77       12.43     11.90 o 
   4  13   6        5.93       -2.92     20.47 o 
   5  13   6        7.07        8.77     23.39 o 
   6  13   6        1.79       -5.85     23.39 o 
   7  13   6        0.34        0.00     23.39 o 
   8  13   6        2.52       32.17     29.24 o 
  -6  14   6      241.68      278.75     42.40 o 
  -5  14   6       44.25       34.67     14.04 o 
  -4  14   6        5.09       -7.31     11.90 o 
  -3  14   6       32.78       45.03     17.54 o 
  -2  14   6      224.33      243.66     26.32 o 
  -1  14   6       52.22       42.40     14.47 o 
   0  14   6       37.43       16.65     13.32 o 
   1  14   6      130.01      166.60     23.39 o 
   2  14   6      431.83      502.57     30.81 o 
   3  14   6       64.45       54.27     15.40 o 
   4  14   6        3.82       17.54     23.39 o 
   5  14   6        8.61       14.62     23.39 o 
 -21   0   7        0.51       11.70     32.17 o 
 -19   0   7        0.85      -18.27     18.27 o 
 -17   0   7        7.54       -5.85     16.54 o 
 -15   0   7       55.14       58.81     18.27 o 
 -13   0   7        8.32       -4.39     12.41 o 
 -11   0   7       50.89       47.05      8.30 o 
  -9   0   7        0.01       -1.75      4.36 o 
  -7   0   7        8.12        5.85      4.32 o 
  -5   0   7        0.01        0.84      3.01 o 
  -3   0   7       63.74       57.59      4.34 o 
  -1   0   7      151.44      159.80      5.27 o 
   1   0   7       77.43       67.74      3.70 o 
   3   0   7        1.09       -0.37      3.47 o 
   5   0   7        0.30       -4.47      4.47 o 
   7   0   7        9.50       11.44      5.26 o 
   9   0   7       19.91       15.17      6.49 o 
  11   0   7       11.34        4.83     10.33 o 
  13   0   7       18.74       20.69     11.89 o 
  15   0   7        2.50       -0.73     11.90 o 
  17   0   7        3.71      -23.39     23.39 o 
  19   0   7        0.00       11.70     29.24 o 
 -21   1   7       15.93       41.57     19.34 o 
 -20   1   7       30.04       48.11     19.34 o 
 -19   1   7        9.55        1.36     16.26 o 
 -18   1   7        6.53       -0.30     15.70 o 
 -17   1   7       69.40       98.92     18.42 o 
 -16   1   7      863.14      894.25     36.39 o 
 -15   1   7        0.93       -3.66     10.23 o 
 -14   1   7      619.42      639.42     23.96 o 
 -13   1   7       22.49       18.67     11.82 o 
 -12   1   7      824.09      890.55     22.14 o 
 -11   1   7      231.73      248.01      8.28 o 
 -10   1   7     1121.09     1250.84     18.12 o 
  -9   1   7     3371.51     3434.34     35.29 o 
  -8   1   7       44.68       46.99      3.79 o 
  -7   1   7      494.44      450.96      8.26 o 
  -6   1   7        0.61        0.61      2.70 o 
  -5   1   7    23744.10    24746.71    231.97 o 
  -4   1   7     3241.76     3314.21     30.60 o 
  -3   1   7     1044.08     1082.04     12.06 o 
  -2   1   7     7087.05     6744.92     54.43 o 
  -1   1   7    12350.64    12410.80     94.39 o 
   0   1   7    36584.42    37485.46    279.54 o 
   1   1   7    16055.48    16455.46    129.07 o 
   2   1   7      529.73      546.34      8.12 o 
   3   1   7    15159.45    15366.23    131.62 o 
   4   1   7     7277.09     8134.08     75.55 o 
   5   1   7     2271.02     2104.82     23.52 o 
   6   1   7      218.85      202.19      5.98 o 
   7   1   7      906.94      945.82     13.24 o 
   8   1   7     1562.78     1555.42     19.06 o 
   9   1   7      537.28      521.59     13.33 o 
  10   1   7     1174.69     1376.19     23.79 o 
  11   1   7      140.77      166.30     11.10 o 
  12   1   7     1959.60     1818.79     36.25 o 
  13   1   7      637.14      688.73     19.84 o 
  14   1   7      124.68      138.01     17.21 o 
  15   1   7      592.25      664.28     30.53 o 
  16   1   7       19.30       29.03     13.29 o 
  17   1   7       23.58       23.33     14.14 o 
  18   1   7        1.00      -12.38     12.38 o 
  19   1   7       71.93       85.62     17.33 o 
  20   1   7      100.33       59.24     27.86 o 
 -21   2   7        0.07       21.80     22.46 o 
 -20   2   7        0.13       -1.17     20.37 o 
 -19   2   7        6.49       28.67     17.62 o 
 -18   2   7       14.40       17.34     16.26 o 
 -17   2   7        6.73       -8.11     12.87 o 
 -16   2   7      232.54      217.66     32.69 o 
 -15   2   7        0.02      -10.08     10.08 o 
 -14   2   7      332.37      363.94     20.00 o 
 -13   2   7       39.72       48.67     10.55 o 
 -12   2   7      309.71      302.15     14.10 o 
 -11   2   7        8.37        1.66      5.20 o 
 -10   2   7     1070.91     1025.94     16.15 o 
  -9   2   7      100.10      130.51      6.54 o 
  -8   2   7      345.79      249.64      7.75 o 
  -7   2   7      169.38      182.77      5.83 o 
  -6   2   7        0.44        4.59      2.60 o 
  -5   2   7      933.59      871.87     11.89 o 
  -4   2   7       12.87       37.41      3.86 o 
  -3   2   7        5.10        8.71      2.32 o 
  -2   2   7      504.49      444.54      7.02 o 
  -1   2   7     1454.82     1383.23     17.50 o 
   0   2   7     3234.24     3054.98     27.41 o 
   1   2   7      700.34      682.14      9.33 o 
   2   2   7       94.78      100.47      4.38 o 
   3   2   7     1956.77     1705.02     20.31 o 
   4   2   7      883.39      799.89     13.05 o 
   5   2   7       21.17        8.75      3.76 o 
   6   2   7       15.16        3.90      3.71 o 
   7   2   7      737.39      702.10     15.77 o 
   8   2   7      881.94      890.25     19.34 o 
   9   2   7       91.21       80.85      9.17 o 
  10   2   7     1819.17     1730.11     41.78 o 
  11   2   7      269.69      217.87     16.69 o 
  12   2   7       94.50       75.06     14.35 o 
  13   2   7        0.03        9.78     11.50 o 
  14   2   7      562.49      581.02     29.59 o 
  15   2   7        0.12        0.97     13.51 o 
  16   2   7      159.17      139.81     20.55 o 
  17   2   7       17.38       31.27     15.49 o 
  18   2   7       23.34        5.40     15.49 o 
  19   2   7        0.50        7.28     15.88 o 
  20   2   7        2.70       13.56     17.62 o 
 -21   3   7        1.22      -26.32     35.09 o 
 -20   3   7       12.81        8.77     35.09 o 
 -19   3   7        8.98        5.85     32.17 o 
 -18   3   7      257.62      292.97     30.20 o 
 -17   3   7        7.13       -4.75     20.42 o 
 -16   3   7      120.95      105.53     14.83 o 
 -15   3   7       51.64       47.80     13.04 o 
 -14   3   7      225.40      184.69     15.98 o 
 -13   3   7        0.06       -9.80      9.80 o 
 -12   3   7        3.81       -3.26      6.61 o 
 -11   3   7      143.29      148.22     10.39 o 
 -10   3   7      151.68      140.38      7.81 o 
  -9   3   7      119.07      101.61      6.23 o 
  -8   3   7        0.28        0.15      3.29 o 
  -7   3   7      107.05      134.98      5.43 o 
  -6   3   7       80.91       87.27      5.89 o 
  -5   3   7      601.55      619.30      9.98 o 
  -4   3   7      349.27      293.16     13.06 o 
  -3   3   7     3048.50     3090.64     30.23 o 
  -2   3   7     1534.92     1924.78     21.03 o 
  -1   3   7    14616.51    14372.14    130.60 o 
   0   3   7     9152.96     9568.30     85.41 o 
   1   3   7     1803.79     1899.58     23.46 o 
   2   3   7     1421.71     1316.56     20.46 o 
   3   3   7    10428.45    10547.34    104.39 o 
   4   3   7      303.87      283.93      6.87 o 
   5   3   7      107.95      109.64      5.06 o 
   6   3   7     2182.32     2386.10     41.13 o 
   7   3   7      193.22      200.22     10.15 o 
   8   3   7      193.55      156.88      8.53 o 
   9   3   7      573.40      484.96     16.18 o 
  10   3   7      126.01      114.79     11.66 o 
  11   3   7      369.22      353.50     18.99 o 
  12   3   7     1563.79     1558.69     48.58 o 
  13   3   7       26.11       41.03     21.34 o 
  14   3   7        0.48      -12.31     12.31 o 
  15   3   7      227.74      239.77     22.92 o 
  16   3   7        4.46       -2.92     14.56 o 
  17   3   7       52.49       46.06     17.39 o 
  18   3   7      204.61      213.94     24.48 o 
  19   3   7       13.21        8.21     17.95 o 
 -20   4   7       48.70       49.71     38.01 o 
 -19   4   7       73.55       93.57     40.94 o 
 -18   4   7      209.06      251.97     32.00 o 
 -17   4   7       75.98       99.75     24.55 o 
 -16   4   7      112.90      116.31     23.71 o 
 -15   4   7       19.13       26.83     17.48 o 
 -14   4   7       59.50       41.20     11.64 o 
 -13   4   7      959.23      926.81     26.17 o 
 -12   4   7     2070.35     2064.82     38.15 o 
 -11   4   7       30.60       25.86      7.32 o 
 -10   4   7      691.12      673.57     18.38 o 
  -9   4   7     1696.48     1612.65     27.04 o 
  -8   4   7     3691.61     3648.40     48.79 o 
  -7   4   7     1273.44     1315.43     22.04 o 
  -6   4   7     1345.59     1508.60     24.73 o 
  -5   4   7      578.11      546.46     13.45 o 
  -4   4   7      729.52      825.98     15.92 o 
  -3   4   7      427.73      311.89     12.20 o 
  -2   4   7      485.75      630.63     12.27 o 
  -1   4   7        3.58        7.31      2.24 o 
   0   4   7     2660.32     3016.02     33.37 o 
   1   4   7       35.37       27.96      4.10 o 
   2   4   7    15425.17    17085.46    175.26 o 
   3   4   7      363.37      422.62      9.68 o 
   4   4   7       85.23       59.86      4.69 o 
   5   4   7     1103.29     1245.81     19.74 o 
   6   4   7     4915.01     4934.58     83.84 o 
   7   4   7     5186.89     5538.01     86.11 o 
   8   4   7      352.15      305.43     14.73 o 
   9   4   7        6.47       -0.57      7.80 o 
  10   4   7       69.68       48.44     11.50 o 
  11   4   7     1667.95     1779.89     39.93 o 
  12   4   7      936.66      831.12     45.35 o 
  13   4   7      183.28      172.68     20.19 o 
  14   4   7      218.23      185.06     24.55 o 
  15   4   7      161.25      179.46     26.64 o 
  16   4   7        0.14       -2.92     16.54 o 
  17   4   7       12.02       26.58     16.71 o 
  18   4   7       58.51       72.41     20.78 o 
  19   4   7      146.27      162.77     24.62 o 
 -20   5   7        0.44       26.32     35.09 o 
 -19   5   7       23.54       55.56     38.01 o 
 -18   5   7        0.31       19.01     20.68 o 
 -17   5   7        9.84       -0.34     17.48 o 
 -16   5   7        5.31       -8.38     15.40 o 
 -15   5   7        0.52      -14.62     15.40 o 
 -14   5   7      103.10       96.43     27.78 o 
 -13   5   7        1.73       -9.92      9.92 o 
 -12   5   7       22.98      -11.56     11.56 o 
 -11   5   7        0.06       -9.66      9.66 o 
 -10   5   7       22.58       40.50     12.74 o 
  -9   5   7       53.68       54.49      8.73 o 
  -8   5   7        3.17       -3.17      4.77 o 
  -7   5   7      410.76      401.92     11.26 o 
  -6   5   7       12.13       10.43      4.59 o 
  -5   5   7        2.40        7.46      4.75 o 
  -4   5   7      434.17      534.53     15.82 o 
  -3   5   7      192.18      164.37      9.59 o 
  -2   5   7      666.02      598.24     15.48 o 
  -1   5   7        0.87       -2.12      4.90 o 
   0   5   7        0.01        1.75      2.69 o 
   1   5   7      242.52      237.55      7.09 o 
   2   5   7        4.75        4.46      2.93 o 
   3   5   7       16.21       11.86      3.24 o 
   4   5   7       16.37       13.15      4.03 o 
   5   5   7      262.33      241.73      9.58 o 
   6   5   7      253.24      230.30      9.84 o 
   7   5   7        1.15       -2.51      6.52 o 
   8   5   7      179.41      150.54     12.26 o 
   9   5   7        9.65        0.35      8.90 o 
  10   5   7      344.38      335.57     19.19 o 
  11   5   7       54.92       54.75     11.66 o 
  12   5   7       34.49       26.93     15.36 o 
  13   5   7        0.80      -17.54     17.54 o 
  14   5   7        6.38       13.16     16.54 o 
  15   5   7        1.53       17.54     16.54 o 
  16   5   7        8.61       23.39     18.61 o 
  17   5   7        3.10       27.78     20.68 o 
  18   5   7       41.34       38.70     19.65 o 
  19   5   7        1.19       13.16     22.74 o 
 -19   6   7       22.99       32.17     35.09 o 
 -18   6   7        0.17       14.62     29.24 o 
 -17   6   7      113.19       70.82     23.71 o 
 -16   6   7        0.22        5.12     16.16 o 
 -15   6   7        4.31       12.21     17.48 o 
 -14   6   7        1.67        3.29     15.25 o 
 -13   6   7     1111.21     1236.05     44.74 o 
 -12   6   7      321.16      278.75     19.25 o 
 -11   6   7       66.39       56.36     12.35 o 
 -10   6   7       45.93       48.95     11.64 o 
  -9   6   7     2329.80     2459.11     52.41 o 
  -8   6   7     1427.14     1459.04     27.68 o 
  -7   6   7     3058.60     3256.53     49.15 o 
  -6   6   7     3717.70     3800.90     50.43 o 
  -5   6   7     1118.89     1231.97     22.29 o 
  -4   6   7     2798.58     3194.12     44.98 o 
  -3   6   7      791.86      917.97     16.83 o 
  -2   6   7      436.76      393.56     11.09 o 
  -1   6   7      114.65       94.15      5.45 o 
   0   6   7       38.45       38.75      4.14 o 
   1   6   7        5.63       10.32      3.22 o 
   2   6   7      118.24      107.72      5.45 o 
   3   6   7     1120.51     1223.68     20.27 o 
   4   6   7     2720.92     3180.95     43.04 o 
   5   6   7     1796.59     2000.98     35.86 o 
   6   6   7      594.94      639.88     17.96 o 
   7   6   7      925.20      916.71     26.66 o 
   8   6   7     2723.20     2953.65     59.61 o 
   9   6   7      129.47      179.54     15.09 o 
  10   6   7     1548.63     1650.63     54.78 o 
  11   6   7      538.28      608.15     26.90 o 
  12   6   7       10.78       27.78     16.54 o 
  13   6   7      112.79      108.19     32.17 o 
  14   6   7        6.31       40.94     17.48 o 
  15   6   7      490.35      530.93     39.12 o 
  16   6   7        2.09        8.46     19.56 o 
  17   6   7      112.62      111.39     38.01 o 
  18   6   7       23.27       23.39     22.46 o 
 -19   7   7        1.78      -26.32     29.24 o 
 -18   7   7        3.73       20.47     35.09 o 
 -17   7   7        1.53      -23.39     26.32 o 
 -16   7   7       30.36       14.62     29.24 o 
 -15   7   7        2.47        5.68     17.48 o 
 -14   7   7       12.69        2.42     13.90 o 
 -13   7   7        3.79        9.49     11.34 o 
 -12   7   7       14.36       -0.71     10.96 o 
 -11   7   7        2.80        0.59      9.84 o 
 -10   7   7       44.26       25.45     10.28 o 
  -9   7   7      135.39      130.75     13.60 o 
  -8   7   7        4.18       -7.86      7.86 o 
  -7   7   7       45.28       67.79      9.59 o 
  -6   7   7      383.99      457.70     15.04 o 
  -5   7   7       29.62       29.37      6.83 o 
  -4   7   7      144.83      143.49     10.60 o 
  -3   7   7      169.85      141.68     10.43 o 
  -2   7   7      474.38      470.11     13.36 o 
  -1   7   7       31.37       20.72      5.62 o 
   0   7   7      144.34      146.78      7.91 o 
   1   7   7       16.27       11.14      4.64 o 
   2   7   7      269.77      229.04      8.84 o 
   3   7   7        9.36        2.64      3.88 o 
   4   7   7        5.29        6.65      4.61 o 
   5   7   7       38.12       36.02      6.84 o 
   6   7   7       88.37       80.21     10.43 o 
   7   7   7        1.36       -0.46      8.04 o 
   8   7   7       17.04       18.61      9.45 o 
   9   7   7       16.30        0.21     14.52 o 
  10   7   7        0.58      -12.41     12.41 o 
  11   7   7        7.31       -1.40     12.31 o 
  12   7   7        0.18       -7.80     15.40 o 
  13   7   7        0.07      -13.65     29.24 o 
  14   7   7        0.61      -11.70     23.39 o 
  15   7   7       20.22       -6.02     27.78 o 
  16   7   7        9.03        4.00     19.56 o 
  17   7   7        2.14       39.48     22.74 o 
 -18   8   7        0.86      -14.62     29.24 o 
 -17   8   7      181.09      181.30     46.79 o 
 -16   8   7        2.32       -8.77     26.32 o 
 -15   8   7       61.65       76.03     35.09 o 
 -14   8   7       94.00       91.85     17.62 o 
 -13   8   7      242.41      249.24     27.41 o 
 -12   8   7      194.94      144.20     18.92 o 
 -11   8   7      451.37      441.75     25.81 o 
 -10   8   7      126.28       98.65     14.35 o 
  -9   8   7        6.02       -8.23      8.23 o 
  -8   8   7      741.03      875.26     27.29 o 
  -7   8   7     4817.94     4926.82     87.04 o 
  -6   8   7      183.66      152.08     13.51 o 
  -5   8   7     1032.42     1062.71     41.06 o 
  -4   8   7        0.11       -7.31      7.31 o 
  -3   8   7      722.36      720.84     19.16 o 
  -2   8   7     1899.71     1952.15     38.19 o 
  -1   8   7     1676.52     1675.52     35.81 o 
   0   8   7      523.48      444.60     24.90 o 
   1   8   7     1162.96     1104.07     33.46 o 
   2   8   7     2017.72     2008.83     32.40 o 
   3   8   7       13.46       14.50      5.93 o 
   4   8   7      310.31      314.14     15.62 o 
   5   8   7     4304.75     4162.32     75.89 o 
   6   8   7      883.37      876.30     26.48 o 
   7   8   7        7.67       12.96      8.90 o 
   8   8   7       71.53       75.53     16.54 o 
   9   8   7      876.49      889.90     43.27 o 
  10   8   7      319.62      304.28     30.70 o 
  11   8   7       12.14        2.92     16.54 o 
  12   8   7      326.53      365.52     36.55 o 
  13   8   7      434.43      459.26     37.22 o 
  14   8   7       10.09       38.01     29.24 o 
  15   8   7       51.65        1.23     19.56 o 
  16   8   7       93.42      106.73     26.88 o 
 -17   9   7      123.57      134.51     46.79 o 
 -16   9   7       57.53       99.42     40.94 o 
 -15   9   7       27.70       40.94     29.24 o 
 -14   9   7      252.45      259.32     34.07 o 
 -13   9   7      173.18      157.53     27.86 o 
 -12   9   7       23.79       17.15     13.29 o 
 -11   9   7      106.12      122.58     16.65 o 
 -10   9   7       80.23       83.77     14.55 o 
  -9   9   7      238.03      199.71     17.33 o 
  -8   9   7       17.40       15.63      9.32 o 
  -7   9   7       30.41       -3.66     29.24 o 
  -6   9   7      324.47      239.12     24.55 o 
  -5   9   7       69.92       37.25     14.29 o 
  -4   9   7        0.59       -8.10      8.10 o 
  -3   9   7     2729.85     2682.46     58.73 o 
  -2   9   7      433.42      389.58     25.66 o 
  -1   9   7      554.24      485.08     20.12 o 
   0   9   7      161.84      156.95     14.70 o 
   1   9   7     1831.89     1799.36     42.14 o 
   2   9   7      156.91      151.99     12.42 o 
   3   9   7      552.12      565.34     19.88 o 
   4   9   7      181.63      167.58     22.96 o 
   5   9   7       77.88       81.24     12.26 o 
   6   9   7      134.38      129.63     11.50 o 
   7   9   7       24.48        6.42      9.85 o 
   8   9   7        5.55       -2.41     10.29 o 
   9   9   7       66.23       73.10     18.61 o 
  10   9   7       41.69       29.24     26.32 o 
  11   9   7       26.19       17.54     16.54 o 
  12   9   7        3.16        9.63     17.48 o 
  13   9   7        9.85       -3.96     42.40 o 
  14   9   7        1.35        2.92     26.32 o 
  15   9   7       34.81       -5.85     26.32 o 
 -15  10   7        0.44       -8.77     22.74 o 
 -14  10   7        6.98      -16.16     19.56 o 
 -13  10   7      106.10       67.13     23.71 o 
 -12  10   7       18.63       13.16     18.61 o 
 -11  10   7        0.03       -1.21     10.84 o 
 -10  10   7       79.61       82.83     13.63 o 
  -9  10   7      116.91       96.50     21.64 o 
  -8  10   7       14.49       12.67     15.40 o 
  -7  10   7       12.09       -1.46     14.47 o 
  -6  10   7        0.01       -8.77     12.41 o 
  -5  10   7      446.20      353.82     38.01 o 
  -4  10   7      195.36      141.54     14.60 o 
  -3  10   7      280.56      207.32     16.16 o 
  -2  10   7        4.05       -1.67      8.77 o 
  -1  10   7        3.40        7.31      8.27 o 
   0  10   7       21.19       31.01     14.62 o 
   1  10   7      169.53      141.33     14.47 o 
   2  10   7       38.09       32.75     11.70 o 
   3  10   7       32.87       32.75      9.73 o 
   4  10   7      114.66      105.27     23.39 o 
   5  10   7       12.18       14.62     20.47 o 
   6  10   7        8.13        8.77     20.47 o 
   7  10   7      231.82      217.16     24.81 o 
   8  10   7        8.11        7.31      9.55 o 
   9  10   7       42.44       31.03     11.30 o 
  10  10   7        0.19       -4.39     19.01 o 
  11  10   7        1.32        0.00     20.47 o 
  12  10   7        2.53        1.62     24.86 o 
  13  10   7       16.12       15.85     19.56 o 
  14  10   7       25.79       11.70     29.24 o 
 -14  11   7        1.17       -1.46     20.68 o 
 -13  11   7        6.35      -10.47     19.56 o 
 -12  11   7       60.96       47.05     45.32 o 
 -11  11   7       34.04       49.71     20.68 o 
 -10  11   7      213.57      245.86     29.93 o 
  -9  11   7      167.83      207.98     27.40 o 
  -8  11   7      162.25      179.55     25.78 o 
  -7  11   7       74.04       61.87     19.56 o 
  -6  11   7      409.47      353.82     38.01 o 
  -5  11   7      111.83      128.70     20.47 o 
  -4  11   7       26.69       43.52     11.23 o 
  -3  11   7      140.83      150.04     16.16 o 
  -2  11   7      528.80      570.21     28.73 o 
  -1  11   7     2232.88     2369.25     65.11 o 
   0  11   7      872.81      832.01     34.07 o 
   1  11   7       63.91       75.66     13.32 o 
   2  11   7     1174.27     1238.96     62.87 o 
   3  11   7     1048.15     1160.08     40.74 o 
   4  11   7      284.93      269.02     35.09 o 
   5  11   7      976.93      994.21     64.33 o 
   6  11   7      277.34      356.75     40.94 o 
   7  11   7       36.36       58.48     26.32 o 
   8  11   7        1.36       -2.92     23.39 o 
   9  11   7      119.71      187.15     38.01 o 
  10  11   7        4.01       23.39     29.24 o 
  11  11   7       68.80       76.03     35.09 o 
  12  11   7       28.23       11.70     29.24 o 
 -12  12   7        0.00        7.38     21.64 o 
 -11  12   7        0.02      -13.00     24.86 o 
 -10  12   7        0.00       10.23     18.61 o 
  -9  12   7        2.40        2.24     17.48 o 
  -8  12   7        0.02       -3.47     16.16 o 
  -7  12   7        0.06      -10.23     10.23 o 
  -6  12   7        3.70        5.85     13.16 o 
  -5  12   7        5.78        6.43     10.23 o 
  -4  12   7        0.28        9.94      9.73 o 
  -3  12   7        1.64        7.02      9.73 o 
  -2  12   7        0.90        6.38     11.23 o 
  -1  12   7        6.42       16.48     11.23 o 
   0  12   7        3.60       11.70     11.23 o 
   1  12   7        1.27        1.46     13.16 o 
   2  12   7        3.37       -4.68      9.73 o 
   3  12   7        9.66       10.10     11.23 o 
   4  12   7        1.08       -2.92     20.47 o 
   5  12   7        8.81        0.00     23.39 o 
   6  12   7        0.40      -20.47     20.47 o 
   7  12   7        3.68      -11.70     23.39 o 
   8  12   7        0.06       -2.92     26.32 o 
   9  12   7        8.91        2.92     29.24 o 
  10  12   7        0.76       23.39     29.24 o 
  11  12   7        6.68      -14.62     29.24 o 
  -9  13   7      105.90       55.56     29.24 o 
  -8  13   7        1.62        5.62     12.40 o 
  -7  13   7        2.53       -7.71     14.62 o 
  -6  13   7       27.42       31.72     12.40 o 
  -5  13   7       49.60       65.03     16.08 o 
  -4  13   7        1.31       -0.53     11.23 o 
  -3  13   7       20.15       11.96     11.23 o 
  -2  13   7      167.21      197.37     18.27 o 
  -1  13   7      230.74      255.39     39.48 o 
   0  13   7        0.72        8.77     12.41 o 
   1  13   7      230.81      204.07     19.56 o 
   2  13   7       10.25        7.31     12.41 o 
   3  13   7      559.74      543.89     49.71 o 
   4  13   7        0.74        5.85     23.39 o 
   5  13   7       39.07       38.01     26.32 o 
   6  13   7        1.66      -23.39     23.39 o 
   7  13   7      289.64      248.55     43.86 o 
   8  13   7        8.52        5.85     29.24 o 
  -6  14   7       30.43       57.39     21.93 o 
  -5  14   7        0.14        7.42     12.40 o 
  -4  14   7       84.55       62.87     16.16 o 
  -3  14   7        3.71        1.95     11.90 o 
  -2  14   7       50.87       62.58     15.40 o 
  -1  14   7       18.24       21.93     14.47 o 
   0  14   7       45.70       59.52     16.08 o 
   1  14   7       21.25       20.47     23.39 o 
   2  14   7       93.95       85.26     18.27 o 
   3  14   7       32.90        8.77     23.39 o 
   4  14   7       58.98       76.03     29.24 o 
 -20   0   8      512.30      647.89     45.35 o 
 -18   0   8        7.21      -15.31     17.48 o 
 -16   0   8        3.81       -5.85     16.54 o 
 -14   0   8        2.41      -17.54     17.54 o 
 -12   0   8        1.47        3.97      8.59 o 
 -10   0   8      359.95      329.50     11.95 o 
  -8   0   8     2103.86     2330.42     39.98 o 
  -6   0   8      158.50      214.62      7.89 o 
  -4   0   8      174.44      212.74      6.67 o 
  -2   0   8     1201.86     1184.96     16.78 o 
   0   0   8    11703.51    11552.23    135.14 o 
   2   0   8     7378.34     7933.22     94.94 o 
   4   0   8    24558.94    25786.13    324.44 o 
   6   0   8     2796.10     3075.86     46.52 o 
   8   0   8      272.75      414.29     17.73 o 
  10   0   8        4.11       11.00      9.46 o 
  12   0   8     3305.02     3524.49     79.38 o 
  14   0   8     2186.60     2079.49     62.51 o 
  16   0   8       35.06       70.72     15.40 o 
  18   0   8      105.85      119.89     38.01 o 
  20   0   8      154.29      169.60     46.79 o 
 -21   1   8        1.05        7.20     19.34 o 
 -20   1   8        5.29       17.83     17.95 o 
 -19   1   8        0.13        2.09     16.26 o 
 -18   1   8        0.96       12.95     15.01 o 
 -17   1   8       17.42       21.88     15.70 o 
 -16   1   8       51.31       51.45     13.16 o 
 -15   1   8      155.98      181.42     15.82 o 
 -14   1   8        3.71       -2.01      8.56 o 
 -13   1   8        0.47       -9.29      9.29 o 
 -12   1   8      150.23      138.03      9.54 o 
 -11   1   8      258.19      254.51      9.10 o 
 -10   1   8       16.67       22.59      4.34 o 
  -9   1   8        0.32       -3.19      3.19 o 
  -8   1   8       56.59       49.73      4.54 o 
  -7   1   8      115.23       95.00      5.14 o 
  -6   1   8       41.11       33.52      3.56 o 
  -5   1   8       68.69       48.46      4.02 o 
  -4   1   8       53.09       46.27      2.82 o 
  -3   1   8      116.20       96.59      3.13 o 
  -2   1   8       20.16       14.10      2.04 o 
  -1   1   8     1492.76     1232.93     12.17 o 
   0   1   8     1233.02     1130.79     11.99 o 
   1   1   8      573.27      594.58      7.93 o 
   2   1   8       76.35       87.85      3.64 o 
   3   1   8      377.59      320.79      6.68 o 
   4   1   8      968.85      906.57     12.37 o 
   5   1   8        2.47       -2.84      2.84 o 
   6   1   8        4.82        4.41      3.31 o 
   7   1   8      127.43      110.43      5.48 o 
   8   1   8      125.71      113.93      6.63 o 
   9   1   8      143.18      147.84      8.05 o 
  10   1   8       11.03       12.85      6.37 o 
  11   1   8       75.25       64.84      8.73 o 
  12   1   8      109.62      102.71      9.90 o 
  13   1   8        2.47       -0.04     15.86 o 
  14   1   8       25.76       20.07     12.87 o 
  15   1   8       28.87       12.75     12.68 o 
  16   1   8        0.64       -5.85     12.04 o 
  17   1   8        0.03      -12.04     12.04 o 
  18   1   8        0.46      -10.86     12.77 o 
  19   1   8        1.73        4.46     29.24 o 
  20   1   8        2.12        0.53     22.46 o 
 -21   2   8        3.45       -7.10     21.05 o 
 -20   2   8       15.22       13.01     20.37 o 
 -19   2   8       21.34       -2.92     20.47 o 
 -18   2   8      189.89      231.89     23.51 o 
 -17   2   8        2.23       -7.80     13.51 o 
 -16   2   8      458.63      546.13     30.01 o 
 -15   2   8       77.96       47.49     12.63 o 
 -14   2   8       45.64       48.83     12.10 o 
 -13   2   8      564.76      490.11     21.47 o 
 -12   2   8      719.27      778.95     19.40 o 
 -11   2   8      272.37      264.80     11.06 o 
 -10   2   8        0.14       -1.05      4.71 o 
  -9   2   8       19.95        6.83      4.11 o 
  -8   2   8     1307.56     1204.96     16.94 o 
  -7   2   8     2210.64     2375.00     26.76 o 
  -6   2   8     3289.18     3284.68     34.61 o 
  -5   2   8        5.37        5.73      2.49 o 
  -4   2   8     2897.97     2593.42     26.16 o 
  -3   2   8     3287.17     3398.65     31.44 o 
  -2   2   8     2578.69     2807.58     25.64 o 
  -1   2   8     1882.69     1828.35     17.39 o 
   0   2   8     1742.47     1818.57     17.38 o 
   1   2   8    12936.69    13905.99    119.04 o 
   2   2   8      829.22     1023.73     12.26 o 
   3   2   8     3236.55     3184.64     30.87 o 
   4   2   8     2636.89     2567.12     27.92 o 
   5   2   8      224.56      312.88      9.35 o 
   6   2   8     1427.15     1578.03     23.67 o 
   7   2   8     1228.07     1274.67     20.87 o 
   8   2   8     4236.19     4446.07     60.17 o 
   9   2   8      894.17      932.57     25.02 o 
  10   2   8       18.17       48.04      8.89 o 
  11   2   8      338.84      334.46     19.87 o 
  12   2   8      310.02      341.14     20.25 o 
  13   2   8      732.69      701.01     31.30 o 
  14   2   8       26.42       40.60     14.00 o 
  15   2   8      282.98      299.28     24.03 o 
  16   2   8      673.20      632.42     46.37 o 
  17   2   8       21.89       29.54     15.70 o 
  18   2   8       23.08       -5.07     17.05 o 
  19   2   8       37.19       23.99     17.62 o 
 -21   3   8        0.01      -14.62     32.17 o 
 -20   3   8        0.91      -26.32     32.17 o 
 -19   3   8       13.91       -4.31     29.24 o 
 -18   3   8        6.68        1.30     18.27 o 
 -17   3   8       18.32       10.32     16.77 o 
 -16   3   8       39.58       29.28     12.63 o 
 -15   3   8      178.13      167.06     16.57 o 
 -14   3   8      642.79      600.85     24.93 o 
 -13   3   8     1449.01     1436.86     37.89 o 
 -12   3   8       10.56       19.11      7.32 o 
 -11   3   8      483.12      490.97     16.67 o 
 -10   3   8      372.46      389.43     15.25 o 
  -9   3   8        4.01       -2.44      3.96 o 
  -8   3   8       55.94       69.33      4.71 o 
  -7   3   8      603.69      656.27     10.98 o 
  -6   3   8      727.82      695.62     11.11 o 
  -5   3   8     2647.18     2680.93     28.08 o 
  -4   3   8      319.72      313.53      6.69 o 
  -3   3   8     1252.65     1298.67     13.94 o 
  -2   3   8    11350.99    12370.09    108.87 o 
  -1   3   8        0.95       35.83      3.54 o 
   0   3   8     5156.80     5190.26     48.37 o 
   1   3   8     8619.90     8859.64     80.16 o 
   2   3   8     4624.72     4927.61     51.80 o 
   3   3   8     4874.62     4865.85     51.73 o 
   4   3   8        0.14        2.74      3.61 o 
   5   3   8     1620.74     1534.09     21.23 o 
   6   3   8      544.29      568.66     15.27 o 
   7   3   8     1301.77     1410.06     26.90 o 
   8   3   8      262.81      244.59     11.63 o 
   9   3   8      393.39      410.53     19.63 o 
  10   3   8       18.99       -2.86      9.30 o 
  11   3   8       43.44       65.06     14.96 o 
  12   3   8     1943.73     1881.41     78.29 o 
  13   3   8      999.59     1047.39     39.37 o 
  14   3   8        2.98      -12.31     12.31 o 
  15   3   8      335.77      360.56     37.43 o 
  16   3   8       96.89      108.19     19.09 o 
  17   3   8        2.49        7.06     15.70 o 
  18   3   8        0.29        5.04     15.70 o 
  19   3   8       97.45       73.63     21.06 o 
 -20   4   8       10.29       35.09     40.94 o 
 -19   4   8       72.96       67.26     40.94 o 
 -18   4   8        0.02       11.70     27.78 o 
 -17   4   8        0.05        8.43     17.48 o 
 -16   4   8       37.21       23.48     14.14 o 
 -15   4   8        0.01      -13.20     13.20 o 
 -14   4   8      196.01      169.83     17.62 o 
 -13   4   8       93.20       88.85     11.84 o 
 -12   4   8      132.85      110.01     10.56 o 
 -11   4   8        0.10       -5.93      5.93 o 
 -10   4   8      291.80      243.65      9.46 o 
  -9   4   8       36.42       35.98      4.98 o 
  -8   4   8     1292.30     1131.66     17.43 o 
  -7   4   8     1480.02     1337.22     20.69 o 
  -6   4   8       24.32       15.82      7.62 o 
  -5   4   8      639.85      663.76     15.20 o 
  -4   4   8     2714.20     2730.97     32.56 o 
  -3   4   8     2234.08     2297.02     30.19 o 
  -2   4   8     4326.53     4211.41     43.56 o 
  -1   4   8       98.33      109.45      4.23 o 
   0   4   8     1809.97     1809.89     20.78 o 
   1   4   8      777.11      839.30     14.04 o 
   2   4   8      150.89      153.97      6.13 o 
   3   4   8      208.38      220.64      7.49 o 
   4   4   8       75.06       58.16      5.00 o 
   5   4   8     2044.89     2140.49     37.45 o 
   6   4   8       39.71       24.24      6.12 o 
   7   4   8      261.04      256.59     13.60 o 
   8   4   8       39.98       26.04      8.76 o 
   9   4   8      149.34      144.04      9.40 o 
  10   4   8       54.46       29.88     11.82 o 
  11   4   8      953.46      932.49     28.40 o 
  12   4   8      240.69      171.90     27.40 o 
  13   4   8        9.68      -12.53     26.32 o 
  14   4   8       70.62       65.23     27.78 o 
  15   4   8       47.98       27.99     14.40 o 
  16   4   8       38.01       65.36     17.81 o 
  17   4   8       34.20       16.33     17.09 o 
  18   4   8       34.87       30.34     18.92 o 
  19   4   8        8.25      -13.21     17.95 o 
 -20   5   8       22.33      119.89     43.86 o 
 -19   5   8      197.80      324.58     55.56 o 
 -18   5   8       73.75       70.42     42.40 o 
 -17   5   8       62.38       23.39     23.39 o 
 -16   5   8      198.99      154.11     26.64 o 
 -15   5   8       58.45       58.79     19.56 o 
 -14   5   8       24.09       10.23     16.54 o 
 -13   5   8        5.33      -11.16     11.16 o 
 -12   5   8      138.18      159.93     26.75 o 
 -11   5   8      473.08      437.89     22.06 o 
 -10   5   8     3124.18     3520.45     68.98 o 
  -9   5   8       85.55      111.52     12.78 o 
  -8   5   8     1071.73     1130.64     22.63 o 
  -7   5   8     1243.65     1471.51     24.55 o 
  -6   5   8        4.77        7.11      4.74 o 
  -5   5   8      945.26     1128.18     21.54 o 
  -4   5   8     3005.71     3252.20     45.95 o 
  -3   5   8     1221.23     1528.69     25.50 o 
  -2   5   8     7629.57     8562.09     94.45 o 
  -1   5   8     1810.91     2173.78     30.12 o 
   0   5   8     1439.70     1417.83     19.90 o 
   1   5   8      435.01      416.29      9.29 o 
   2   5   8      789.18      803.06     14.55 o 
   3   5   8       45.89       52.13      4.85 o 
   4   5   8     4671.55     5119.95     64.91 o 
   5   5   8     4612.44     5152.64     66.06 o 
   6   5   8      352.01      465.29     16.88 o 
   7   5   8      208.23      254.95     13.60 o 
   8   5   8     3442.93     3717.88     71.39 o 
   9   5   8      687.39      751.24     29.47 o 
  10   5   8        1.00        1.11      9.97 o 
  11   5   8      722.97      779.93     47.27 o 
  12   5   8      484.34      521.70     43.86 o 
  13   5   8       22.73       26.32     23.39 o 
  14   5   8       38.39       46.79     18.61 o 
  15   5   8       52.76       52.48     19.56 o 
  16   5   8       91.00       76.03     22.74 o 
  17   5   8      275.27      304.81     28.10 o 
  18   5   8      122.86      126.98     24.16 o 
 -19   6   8        1.15      -14.62     32.17 o 
 -18   6   8        0.42      -26.32     26.32 o 
 -17   6   8        0.47      -26.32     26.32 o 
 -16   6   8        0.05       -8.08     17.48 o 
 -15   6   8        0.16      -10.33     15.40 o 
 -14   6   8        0.00       -6.99     12.31 o 
 -13   6   8        4.80       -0.67     11.15 o 
 -12   6   8        8.24      -10.08     10.08 o 
 -11   6   8        6.91       -3.19     13.85 o 
 -10   6   8        3.95       -3.38     10.08 o 
  -9   6   8        9.37        2.70      9.08 o 
  -8   6   8        1.78        4.22      8.77 o 
  -7   6   8        4.69       -5.28      6.09 o 
  -6   6   8       77.26       77.90      7.84 o 
  -5   6   8       10.87       -3.26      4.83 o 
  -4   6   8        7.18        6.31      4.75 o 
  -3   6   8       42.49       40.55      5.22 o 
  -2   6   8       49.75       56.86      5.45 o 
  -1   6   8        2.86        2.36      3.41 o 
   0   6   8       11.36       12.64      3.53 o 
   1   6   8        4.96        4.09      3.19 o 
   2   6   8        0.71       -2.49      3.48 o 
   3   6   8        8.61        8.13      4.32 o 
   4   6   8       19.42       28.32      5.27 o 
   5   6   8        3.36       -6.03      6.03 o 
   6   6   8        6.45       -3.96      7.35 o 
   7   6   8        1.57        4.83      8.32 o 
   8   6   8        0.22       10.47      9.00 o 
   9   6   8       22.72       29.68     11.09 o 
  10   6   8       15.75       10.23     12.12 o 
  11   6   8        1.46        4.70     12.31 o 
  12   6   8        4.68       -1.46     14.47 o 
  13   6   8        0.54       29.24     23.39 o 
  14   6   8        0.11       29.24     26.32 o 
  15   6   8        2.62        2.75     17.48 o 
  16   6   8        0.38        8.00     19.56 o 
  17   6   8        5.89       14.18     20.37 o 
  18   6   8        4.16        1.06     36.55 o 
 -19   7   8        2.81       11.70     35.09 o 
 -18   7   8        0.44       -5.85     32.17 o 
 -17   7   8       13.75       35.09     35.09 o 
 -16   7   8      193.35      233.93     46.79 o 
 -15   7   8       17.17        3.44     17.48 o 
 -14   7   8       71.88      114.83     18.42 o 
 -13   7   8        6.31      -10.96     10.96 o 
 -12   7   8     1470.42     1641.36     44.74 o 
 -11   7   8        6.13       12.19     10.28 o 
 -10   7   8       64.74       88.94     12.73 o 
  -9   7   8      340.27      325.18     18.42 o 
  -8   7   8      184.47      179.44     14.24 o 
  -7   7   8      165.07      168.46     12.73 o 
  -6   7   8     1973.29     2098.12     35.17 o 
  -5   7   8        7.02       -6.01      6.01 o 
  -4   7   8      414.07      410.44     12.63 o 
  -3   7   8      343.56      373.78     13.82 o 
  -2   7   8     1009.52     1026.13     27.46 o 
  -1   7   8      113.80      136.59      9.17 o 
   0   7   8     3931.94     4422.08     56.70 o 
   1   7   8      923.19      928.28     17.57 o 
   2   7   8      184.20      164.77     14.81 o 
   3   7   8       87.51      116.31      6.90 o 
   4   7   8        4.57       10.11      5.64 o 
   5   7   8      231.40      231.57     13.96 o 
   6   7   8     1897.48     1892.80     42.51 o 
   7   7   8      116.21      106.94     12.43 o 
   8   7   8        7.52       10.92      9.22 o 
   9   7   8      123.05      119.05     19.56 o 
  10   7   8       89.77       96.52     19.56 o 
  11   7   8       19.30       18.52     13.51 o 
  12   7   8       58.43       61.41     19.56 o 
  13   7   8       76.49       55.56     29.24 o 
  14   7   8       20.26        2.92     26.32 o 
  15   7   8       67.32       62.47     36.55 o 
  16   7   8        1.67      -17.48     17.48 o 
  17   7   8       74.62       69.95     25.78 o 
 -18   8   8       19.40       35.09     35.09 o 
 -17   8   8       73.83       35.09     38.01 o 
 -16   8   8        1.61       23.39     32.17 o 
 -15   8   8       14.09       29.24     32.17 o 
 -14   8   8        0.64       38.16     20.37 o 
 -13   8   8      211.22      212.78     21.06 o 
 -12   8   8       42.71       11.62     13.29 o 
 -11   8   8        6.85       -9.88     13.52 o 
 -10   8   8        0.56       -3.72     10.13 o 
  -9   8   8       59.70       50.02     11.40 o 
  -8   8   8      300.24      310.24     24.98 o 
  -7   8   8      182.66      148.79     15.19 o 
  -6   8   8      123.40      122.89     10.87 o 
  -5   8   8      147.15      131.51     15.01 o 
  -4   8   8      113.90      125.16     14.11 o 
  -3   8   8       76.41       58.16     10.13 o 
  -2   8   8      371.24      344.24     28.51 o 
  -1   8   8      415.66      361.65     16.30 o 
   0   8   8       43.81       32.58      7.20 o 
   1   8   8      147.31      153.51     10.64 o 
   2   8   8      899.55      906.12     28.81 o 
   3   8   8      150.00      120.65     10.99 o 
   4   8   8        6.98        3.21      6.46 o 
   5   8   8      392.24      347.53     18.57 o 
   6   8   8      104.48       74.66     10.89 o 
   7   8   8      116.04      108.09     17.48 o 
   8   8   8        0.02        8.10     13.32 o 
   9   8   8       75.20       81.83     29.24 o 
  10   8   8       58.86       38.70     17.48 o 
  11   8   8        0.87       -4.39     14.47 o 
  12   8   8       12.19       -3.31     15.40 o 
  13   8   8       12.21        8.77     23.39 o 
  14   8   8        0.32      -17.54     23.39 o 
  15   8   8       25.60        5.85     18.61 o 
  16   8   8       14.68      -17.48     17.48 o 
 -17   9   8       85.01       93.57     43.86 o 
 -16   9   8        0.31       20.47     29.24 o 
 -15   9   8        0.53      -23.39     23.39 o 
 -14   9   8      126.56      101.99     25.78 o 
 -13   9   8      244.41      222.37     29.93 o 
 -12   9   8       47.84       28.53     14.14 o 
 -11   9   8       39.59       20.05     12.77 o 
 -10   9   8        5.95        6.89     11.58 o 
  -9   9   8      517.19      516.72     25.18 o 
  -8   9   8        0.93       -8.79      8.79 o 
  -7   9   8      202.74      148.55     30.70 o 
  -6   9   8       17.77       -2.92     13.32 o 
  -5   9   8      495.44      418.15     40.94 o 
  -4   9   8       26.69       10.67      8.34 o 
  -3   9   8     1515.78     1337.02     45.65 o 
  -2   9   8      754.04      687.45     25.57 o 
  -1   9   8        3.79       -4.39      7.48 o 
   0   9   8        8.37       18.28      7.48 o 
   1   9   8     1849.22     1707.11     41.06 o 
   2   9   8       55.21       40.26      8.91 o 
   3   9   8      143.85      142.03     15.40 o 
   4   9   8      147.36      143.03     16.16 o 
   5   9   8      119.63      150.12     19.01 o 
   6   9   8        1.55       -7.16      7.16 o 
   7   9   8       23.05       31.19     15.40 o 
   8   9   8       67.38       63.15     27.78 o 
   9   9   8      161.02      160.63     23.71 o 
  10   9   8        0.12        5.07     15.40 o 
  11   9   8        6.30       12.73     17.54 o 
  12   9   8        2.97      -11.70     16.54 o 
  13   9   8        2.66       -5.85     18.61 o 
  14   9   8       23.89       11.70     26.32 o 
  15   9   8        7.41       -2.92     29.24 o 
 -15  10   8        3.28      -32.47     33.63 o 
 -14  10   8        0.22       -4.39     20.68 o 
 -13  10   8      164.71      245.81     38.01 o 
 -12  10   8       57.94       39.77     20.37 o 
 -11  10   8      120.46       95.87     15.72 o 
 -10  10   8      139.22      155.60     17.08 o 
  -9  10   8       91.55       46.94     19.56 o 
  -8  10   8       33.96       24.37     15.40 o 
  -7  10   8      326.11      345.05     28.73 o 
  -6  10   8       16.42       17.54     20.47 o 
  -5  10   8      675.24      678.41     43.86 o 
  -4  10   8      149.15      142.22     14.04 o 
  -3  10   8      133.20      108.33     13.32 o 
  -2  10   8      410.15      416.89     29.24 o 
  -1  10   8       30.53       23.39     11.70 o 
   0  10   8      339.53      408.70     23.71 o 
   1  10   8       28.37       26.32     10.34 o 
   2  10   8       19.32       20.47     14.62 o 
   3  10   8       81.40       99.42     23.39 o 
   4  10   8      777.97      792.44     52.63 o 
   5  10   8      264.70      260.25     35.09 o 
   6  10   8       24.32       38.01     23.39 o 
   7  10   8      167.33      178.37     32.17 o 
   8  10   8        0.19      -10.16     10.16 o 
   9  10   8        0.08       -4.23     16.85 o 
  10  10   8        3.85        4.64     20.47 o 
  11  10   8       17.38       12.62     19.56 o 
  12  10   8        2.01       -4.87     18.27 o 
  13  10   8       20.14       11.70     20.68 o 
  14  10   8       37.88      -11.70     29.24 o 
 -14  11   8        0.60       21.10     23.71 o 
 -13  11   8        0.40       -2.92     20.68 o 
 -12  11   8        9.42       12.77     19.56 o 
 -11  11   8        0.46       -5.85     18.27 o 
 -10  11   8        0.14       -4.99     17.48 o 
  -9  11   8       31.58        1.55     16.77 o 
  -8  11   8        9.66      -15.40     15.40 o 
  -7  11   8       21.77        8.77     20.47 o 
  -6  11   8        1.11       -5.26     10.23 o 
  -5  11   8        2.03       -1.17      9.73 o 
  -4  11   8        6.01        5.85      9.13 o 
  -3  11   8       98.69       96.70     13.32 o 
  -2  11   8       14.79       21.27     11.23 o 
  -1  11   8       34.22       27.78     24.86 o 
   0  11   8       51.43       36.55     13.16 o 
   1  11   8        8.43       14.35     11.23 o 
   2  11   8       14.13        8.24     11.23 o 
   3  11   8       24.56       17.54     17.54 o 
   4  11   8        3.69        8.77     20.47 o 
   5  11   8        0.26       20.47     20.47 o 
   6  11   8        1.44        2.92     20.47 o 
   7  11   8        0.01       14.62     23.39 o 
   8  11   8        2.35      -11.70     20.47 o 
   9  11   8        5.31        5.85     26.32 o 
  10  11   8        0.11      -14.62     26.32 o 
  11  11   8       12.52       35.09     32.17 o 
  12  11   8        0.09       11.70     32.17 o 
 -12  12   8       47.42       43.86     22.74 o 
 -11  12   8       10.99        7.31     20.68 o 
 -10  12   8       42.08       34.80     20.37 o 
  -9  12   8       52.22       61.01     42.40 o 
  -8  12   8      161.89      125.74     32.17 o 
  -7  12   8      128.18      120.66     17.27 o 
  -6  12   8       58.84       64.33     21.93 o 
  -5  12   8        3.88        1.17      9.73 o 
  -4  12   8      382.70      420.95     24.55 o 
  -3  12   8      322.61      288.63     20.37 o 
  -2  12   8      169.58      188.96     24.86 o 
  -1  12   8      156.35      164.22     18.61 o 
   0  12   8      286.17      281.54     21.64 o 
   1  12   8       15.78       10.63     11.23 o 
   2  12   8      207.66      233.05     21.93 o 
   3  12   8        1.02        5.85     20.47 o 
   4  12   8      889.49     1090.71     70.18 o 
   5  12   8       21.05       20.47     23.39 o 
   6  12   8       65.17       67.26     26.32 o 
   7  12   8       44.61       29.24     26.32 o 
   8  12   8      572.17      625.77     58.48 o 
   9  12   8        4.17       -2.92     26.32 o 
  10  12   8       28.24       20.47     32.17 o 
  -9  13   8        2.44       20.10     19.01 o 
  -8  13   8        0.11        9.67     12.40 o 
  -7  13   8        2.86        0.67     12.40 o 
  -6  13   8        0.01        0.97     11.90 o 
  -5  13   8        4.23       -1.59     14.62 o 
  -4  13   8        0.70       -3.72     11.23 o 
  -3  13   8        3.06        2.19     13.16 o 
  -2  13   8        4.20       -1.86     20.47 o 
  -1  13   8        4.84       10.23     12.41 o 
   0  13   8        7.35       10.23     21.93 o 
   1  13   8       17.26       32.17     23.39 o 
   2  13   8        4.27      -10.80     13.32 o 
   3  13   8        6.35       14.62     20.47 o 
   4  13   8       59.80      105.27     29.24 o 
   5  13   8       35.02       40.94     29.24 o 
   6  13   8        2.03      -14.62     23.39 o 
   7  13   8        1.03        8.77     26.32 o 
   8  13   8       27.11       43.86     32.17 o 
  -5  14   8        4.50      -13.32     13.32 o 
  -4  14   8      565.10      548.84     31.60 o 
  -3  14   8        0.16        7.87     13.32 o 
  -2  14   8       13.46       29.66     27.78 o 
  -1  14   8       44.03       78.63     16.54 o 
   0  14   8      473.18      503.75     33.63 o 
   1  14   8      111.09      103.99     18.61 o 
   2  14   8        2.57      -17.54     20.47 o 
   3  14   8        5.61       26.32     23.39 o 
 -21   0   9        2.61       -4.39     22.74 o 
 -19   0   9        3.80      -14.62     18.61 o 
 -17   0   9        4.40        7.31     16.54 o 
 -15   0   9        3.61      -14.47     14.47 o 
 -13   0   9        4.47       -1.28      9.46 o 
 -11   0   9        1.40       -3.10      6.30 o 
  -9   0   9        1.21       -4.11      5.20 o 
  -7   0   9        0.10       -3.60      3.60 o 
  -5   0   9        0.00       -1.10      2.85 o 
  -3   0   9       68.61       78.57      4.42 o 
  -1   0   9       25.06       24.50      3.29 o 
   1   0   9      155.93      152.88      7.46 o 
   3   0   9        3.46        4.54      3.81 o 
   5   0   9       24.58       17.86      5.81 o 
   7   0   9       24.12       14.35      6.79 o 
   9   0   9        0.14       -6.94      6.94 o 
  11   0   9       27.87       29.24     11.22 o 
  13   0   9       41.92       18.38     14.04 o 
  15   0   9        0.45       -4.63     11.90 o 
  17   0   9        1.07       11.70     26.32 o 
  19   0   9        0.04        0.00     29.24 o 
 -21   1   9      105.94      102.26     29.24 o 
 -20   1   9       23.39       12.99     18.42 o 
 -19   1   9        8.84        0.62     16.71 o 
 -18   1   9       21.41       26.53     16.49 o 
 -17   1   9      149.90      177.85     20.52 o 
 -16   1   9       99.08       89.77     14.75 o 
 -15   1   9     1301.25     1438.87     48.12 o 
 -14   1   9      492.71      540.61     20.59 o 
 -13   1   9        7.93       13.82      8.30 o 
 -12   1   9      394.99      471.53     18.20 o 
 -11   1   9     3850.59     4286.81     51.48 o 
 -10   1   9      168.80      173.25      6.96 o 
  -9   1   9     1148.57     1391.34     19.96 o 
  -8   1   9      494.74      585.87     11.62 o 
  -7   1   9     4087.56     4101.69     42.43 o 
  -6   1   9       99.12       77.43      4.28 o 
  -5   1   9     3557.28     3786.93     33.89 o 
  -4   1   9     4417.00     4723.69     42.93 o 
  -3   1   9     5165.71     5291.49     45.81 o 
  -2   1   9       19.34       32.51      2.44 o 
  -1   1   9       52.48      120.32      5.16 o 
   0   1   9       17.26       23.47      2.98 o 
   1   1   9       46.46       72.66      3.26 o 
   2   1   9      109.74      143.26      4.55 o 
   3   1   9      601.78      645.87      9.96 o 
   4   1   9     2237.01     2234.53     24.96 o 
   5   1   9       47.08       71.83      4.53 o 
   6   1   9        4.92        0.68      3.68 o 
   7   1   9      304.10      372.65     10.46 o 
   8   1   9      276.60      373.80     11.64 o 
   9   1   9     2691.14     2890.06     43.12 o 
  10   1   9      139.87      134.37     10.34 o 
  11   1   9      351.47      347.65     14.61 o 
  12   1   9       63.78       77.62     11.25 o 
  13   1   9       34.01       25.92      8.48 o 
  14   1   9       45.90       40.08     13.29 o 
  15   1   9       27.04       46.00     14.00 o 
  16   1   9        2.25        6.36     12.98 o 
  17   1   9       14.81      -11.90     13.74 o 
  18   1   9       21.91       28.71     14.87 o 
  19   1   9       16.63       28.99     23.71 o 
 -21   2   9        1.69      -13.79     21.05 o 
 -20   2   9        1.50       -2.92     20.37 o 
 -19   2   9       11.40       -2.31     19.56 o 
 -18   2   9       21.64       26.82     17.21 o 
 -17   2   9        0.00       -6.27     14.40 o 
 -16   2   9        8.75        7.80     17.00 o 
 -15   2   9        5.92       -5.09     13.93 o 
 -14   2   9       69.05       91.21     13.69 o 
 -13   2   9      692.15      758.28     26.60 o 
 -12   2   9      260.13      263.39     14.42 o 
 -11   2   9       14.88       12.73      6.47 o 
 -10   2   9      280.80      278.72      8.87 o 
  -9   2   9       47.35       39.73      4.88 o 
  -8   2   9       18.44       23.00      3.95 o 
  -7   2   9      332.80      311.58      7.51 o 
  -6   2   9     1316.70     1255.46     15.36 o 
  -5   2   9      315.67      354.24      7.58 o 
  -4   2   9      542.04      524.65      8.41 o 
  -3   2   9      988.25      869.25     10.97 o 
  -2   2   9     2397.09     2352.93     21.67 o 
  -1   2   9     3194.98     3014.79     26.78 o 
   0   2   9      195.01      203.29      4.82 o 
   1   2   9     3930.05     4018.07     36.30 o 
   2   2   9      577.96      658.71     10.12 o 
   3   2   9       27.36       19.96      2.72 o 
   4   2   9        0.79        2.32      2.55 o 
   5   2   9      749.09      739.13     11.87 o 
   6   2   9      589.32      512.76     12.96 o 
   7   2   9        8.83        7.40      5.18 o 
   8   2   9       92.96      112.58      8.95 o 
   9   2   9        2.11       -7.89     10.03 o 
  10   2   9     1165.34     1097.79     29.28 o 
  11   2   9      322.44      277.68     21.92 o 
  12   2   9        5.98       17.05     12.45 o 
  13   2   9      146.18      112.76     18.91 o 
  14   2   9      248.06      301.32     36.56 o 
  15   2   9       13.40       -1.53     12.31 o 
  16   2   9       16.88        5.85     13.51 o 
  17   2   9       15.39       29.05     16.11 o 
  18   2   9        0.01       13.11     15.70 o 
  19   2   9       30.79       33.62     17.95 o 
 -21   3   9        2.40       32.17     38.01 o 
 -20   3   9       44.57       99.76     25.29 o 
 -19   3   9        6.47        9.08     19.56 o 
 -18   3   9       33.03       49.27     20.37 o 
 -17   3   9       95.29       91.26     21.05 o 
 -16   3   9       42.06       38.72     14.56 o 
 -15   3   9      164.87      148.26     16.23 o 
 -14   3   9      150.23      120.04     14.33 o 
 -13   3   9     2955.15     2837.51     58.76 o 
 -12   3   9      176.57      197.45     12.12 o 
 -11   3   9      422.76      379.04     14.82 o 
 -10   3   9       86.01       69.22      7.96 o 
  -9   3   9     1378.30     1295.65     19.40 o 
  -8   3   9     1759.23     1850.93     23.85 o 
  -7   3   9       95.09       85.05      4.81 o 
  -6   3   9     1474.72     1478.00     18.47 o 
  -5   3   9      207.43      252.90     10.80 o 
  -4   3   9     1300.29     1375.41     16.35 o 
  -3   3   9      442.22      419.75      7.81 o 
  -2   3   9    11470.88    11970.63    105.81 o 
  -1   3   9     8964.27     9558.31     82.67 o 
   0   3   9      789.44      791.91     11.61 o 
   1   3   9     4560.93     4688.43     47.28 o 
   2   3   9    15674.01    16393.99    160.67 o 
   3   3   9      223.07      222.18     14.36 o 
   4   3   9      636.50      666.54     14.60 o 
   5   3   9     2824.84     2641.22     37.85 o 
   6   3   9     7892.99     8329.58    130.04 o 
   7   3   9      110.00      160.04      9.67 o 
   8   3   9       10.30        6.14      6.11 o 
   9   3   9     1204.73     1199.34     33.49 o 
  10   3   9       74.95       53.09     11.61 o 
  11   3   9     1049.95      989.78     32.29 o 
  12   3   9      999.97      977.72     81.88 o 
  13   3   9      908.17      799.24     34.30 o 
  14   3   9        8.03        4.91     12.68 o 
  15   3   9        2.55        9.00     14.00 o 
  16   3   9      225.58      218.31     24.03 o 
  17   3   9       75.21       72.52     19.09 o 
  18   3   9      175.00      201.69     24.87 o 
  19   3   9       38.26       59.79     20.12 o 
 -20   4   9       60.87       64.33     40.94 o 
 -19   4   9       51.40       78.95     38.01 o 
 -18   4   9      153.78      199.95     51.17 o 
 -17   4   9      167.95      144.58     19.79 o 
 -16   4   9        9.13       15.51     13.77 o 
 -15   4   9       41.93       21.61     13.77 o 
 -14   4   9      777.67      740.04     51.75 o 
 -13   4   9       39.61       46.60     11.42 o 
 -12   4   9        0.11       -8.30      8.30 o 
 -11   4   9       15.99        0.81      6.73 o 
 -10   4   9       30.20       18.26      6.04 o 
  -9   4   9     1912.52     1995.73     30.79 o 
  -8   4   9      133.77      141.58      6.47 o 
  -7   4   9     1191.09     1246.88     18.20 o 
  -6   4   9      703.38      809.20     14.85 o 
  -5   4   9     9719.77    10644.51    105.24 o 
  -4   4   9     8384.78     9133.72     90.82 o 
  -3   4   9    13548.17    14301.52    147.17 o 
  -2   4   9    16496.73    17871.08    171.30 o 
  -1   4   9      408.39      412.82      8.49 o 
   0   4   9     2076.78     2170.10     24.40 o 
   1   4   9     5125.63     5776.37     56.93 o 
   2   4   9     1857.43     1940.27     24.16 o 
   3   4   9      236.64      282.17      7.81 o 
   4   4   9       19.84       20.99      3.35 o 
   5   4   9     4836.09     5386.91     84.33 o 
   6   4   9      591.40      628.48     14.72 o 
   7   4   9     1738.08     1759.18     35.53 o 
   8   4   9      129.27      146.01      9.46 o 
   9   4   9     1934.87     1884.32     64.07 o 
  10   4   9        1.02       -2.74      9.42 o 
  11   4   9      108.43       90.50     14.09 o 
  12   4   9       38.91       43.86     26.32 o 
  13   4   9       21.42       14.62     20.47 o 
  14   4   9       20.45       -1.16     13.29 o 
  15   4   9       18.00        5.14     16.71 o 
  16   4   9       59.94       67.79     18.42 o 
  17   4   9      192.19      216.41     25.32 o 
  18   4   9      115.40      179.39     24.72 o 
 -20   5   9        1.50       -2.92     35.09 o 
 -19   5   9        0.10       20.47     35.09 o 
 -18   5   9       16.52       19.91     21.64 o 
 -17   5   9        1.44       -9.29     17.48 o 
 -16   5   9        0.90      -16.54     16.54 o 
 -15   5   9        2.69        5.48     26.32 o 
 -14   5   9       38.52        9.87     16.16 o 
 -13   5   9       19.38       12.23     12.87 o 
 -12   5   9        1.77       -8.99     18.09 o 
 -11   5   9        0.08      -10.13     10.13 o 
 -10   5   9      399.60      447.35     56.56 o 
  -9   5   9        5.21        9.11      9.42 o 
  -8   5   9       12.85       21.37     11.61 o 
  -7   5   9        3.80       -3.62      5.46 o 
  -6   5   9      298.68      262.87      9.51 o 
  -5   5   9      173.41      193.19     10.39 o 
  -4   5   9      170.25      158.40      8.39 o 
  -3   5   9      330.63      294.80     10.40 o 
  -2   5   9        1.89       -3.53      3.53 o 
  -1   5   9      909.94      964.64     15.54 o 
   0   5   9       56.57       55.43      4.03 o 
   1   5   9       10.50        9.63      3.07 o 
   2   5   9      616.97      585.19     12.99 o 
   3   5   9      125.33      122.74      6.64 o 
   4   5   9      377.26      377.14     11.83 o 
   5   5   9      136.90      135.26     10.27 o 
   6   5   9      607.42      622.96     19.91 o 
   7   5   9      297.14      272.53     14.56 o 
   8   5   9       30.38       31.34     10.55 o 
   9   5   9       86.66       77.11     12.60 o 
  10   5   9       28.79       29.93     11.95 o 
  11   5   9       13.47       19.10     20.47 o 
  12   5   9       47.70       46.79     26.32 o 
  13   5   9        0.78       -2.92     20.47 o 
  14   5   9       19.05       28.73     17.48 o 
  15   5   9        6.43       20.47     18.61 o 
  16   5   9        8.29       11.16     16.44 o 
  17   5   9       24.68       13.04     18.42 o 
  18   5   9        1.30       12.70     19.09 o 
 -19   6   9       10.31      -29.24     29.24 o 
 -18   6   9        4.20       17.54     32.17 o 
 -17   6   9      165.25      286.57     49.71 o 
 -16   6   9       68.83       63.00     22.46 o 
 -15   6   9        2.85       10.32     17.48 o 
 -14   6   9       68.91       81.92     17.09 o 
 -13   6   9       51.75       76.17     35.18 o 
 -12   6   9      150.69      126.42     17.73 o 
 -11   6   9      361.65      400.38     21.01 o 
 -10   6   9     2205.21     2453.05     64.58 o 
  -9   6   9      935.55     1037.83     31.18 o 
  -8   6   9      609.81      696.68     24.65 o 
  -7   6   9     2471.59     2676.60     53.40 o 
  -6   6   9      887.31     1043.63     22.01 o 
  -5   6   9      906.69     1051.33     27.35 o 
  -4   6   9      812.48      815.96     16.96 o 
  -3   6   9      397.72      430.75     11.54 o 
  -2   6   9        1.77       12.34      4.90 o 
  -1   6   9       44.39       38.91      4.63 o 
   0   6   9       12.90       13.96      4.23 o 
   1   6   9      608.44      738.24     13.78 o 
   2   6   9     1999.54     1992.20     29.54 o 
   3   6   9     1856.91     1855.28     28.58 o 
   4   6   9      454.47      467.27     18.01 o 
   5   6   9      140.74      136.65     11.95 o 
   6   6   9     3060.69     3267.87     63.21 o 
   7   6   9      965.44     1019.26     29.86 o 
   8   6   9        6.35       -2.72      8.90 o 
   9   6   9      103.68      110.38     13.60 o 
  10   6   9      281.28      299.98     30.70 o 
  11   6   9      818.71      872.10     44.42 o 
  12   6   9       14.59       14.62     16.54 o 
  13   6   9      787.41      842.16     64.33 o 
  14   6   9       13.67        8.77     23.39 o 
  15   6   9      250.69      212.38     28.73 o 
  16   6   9       28.35       35.65     21.64 o 
  17   6   9      252.75      297.74     35.79 o 
 -18   7   9       12.56       40.94     38.01 o 
 -17   7   9        1.01      -29.24     29.24 o 
 -16   7   9        0.04       32.17     32.17 o 
 -15   7   9        5.24      -11.35     17.48 o 
 -14   7   9       55.46       43.26     15.70 o 
 -13   7   9        2.36       11.89     11.64 o 
 -12   7   9       69.20       82.49     17.30 o 
 -11   7   9       73.00       69.30     13.14 o 
 -10   7   9       17.50        9.68     10.08 o 
  -9   7   9        5.09       -3.46      8.87 o 
  -8   7   9       58.54       59.29     11.21 o 
  -7   7   9      155.16      136.40     12.95 o 
  -6   7   9        0.88       -6.51      7.53 o 
  -5   7   9        0.15       -6.20      6.20 o 
  -4   7   9      109.17      112.08      8.14 o 
  -3   7   9       23.73       15.40      6.33 o 
  -2   7   9      227.11      203.86     10.40 o 
  -1   7   9        3.70       -4.49      5.51 o 
   0   7   9        3.28        3.15      6.66 o 
   1   7   9       34.53       23.84      6.88 o 
   2   7   9      135.86      118.86      7.41 o 
   3   7   9        2.33       -2.78      5.41 o 
   4   7   9        2.46       -0.73      7.43 o 
   5   7   9       59.45       57.31     11.82 o 
   6   7   9        4.80        4.64      8.90 o 
   7   7   9        4.14        9.33      8.90 o 
   8   7   9        2.27        6.75     13.32 o 
   9   7   9        0.00        0.00     12.41 o 
  10   7   9        0.83       -9.45     13.32 o 
  11   7   9       23.83       -0.97     15.40 o 
  12   7   9        4.51       -1.36     20.47 o 
  13   7   9        1.24       17.54     26.32 o 
  14   7   9        4.42       14.62     26.32 o 
  15   7   9        1.63      -17.48     17.48 o 
  16   7   9        1.58      -15.08     19.56 o 
  17   7   9        8.50       37.12     23.71 o 
 -18   8   9      112.45       67.26     43.86 o 
 -17   8   9       10.52       23.39     35.09 o 
 -16   8   9      122.10      169.60     43.86 o 
 -15   8   9       43.84       11.70     26.32 o 
 -14   8   9       21.00       11.70     26.32 o 
 -13   8   9      257.23      244.40     22.69 o 
 -12   8   9       89.78       85.29     17.35 o 
 -11   8   9       58.09       74.64     15.36 o 
 -10   8   9       27.67       11.09     10.60 o 
  -9   8   9      163.36      116.81     14.87 o 
  -8   8   9      398.73      410.91     21.51 o 
  -7   8   9        1.68       -8.23      8.23 o 
  -6   8   9      206.45      177.98     14.24 o 
  -5   8   9       42.52       63.62     17.75 o 
  -4   8   9     1901.85     1966.27     43.35 o 
  -3   8   9       14.27        7.94     13.08 o 
  -2   8   9     1918.16     1699.28     38.62 o 
  -1   8   9      128.83       98.25     10.08 o 
   0   8   9       22.78        7.00      7.66 o 
   1   8   9      401.96      384.58     20.46 o 
   2   8   9     1982.58     1869.89     52.70 o 
   3   8   9        6.27       25.55      9.00 o 
   4   8   9      139.40      125.40     11.95 o 
   5   8   9       31.98       36.11     10.61 o 
   6   8   9       69.27       48.83     11.16 o 
   7   8   9       91.44       99.55     17.48 o 
   8   8   9       75.64       87.77     18.61 o 
   9   8   9        8.51       -2.92     14.47 o 
  10   8   9      103.43       79.15     20.47 o 
  11   8   9       13.93       22.19     17.48 o 
  12   8   9      231.34      269.74     29.93 o 
  13   8   9       30.79       20.47     26.32 o 
  14   8   9        4.84      -11.70     23.39 o 
  15   8   9      206.84      184.22     43.86 o 
  16   8   9       25.98        0.56     21.64 o 
 -16   9   9       20.52       38.01     32.17 o 
 -15   9   9        5.68      -23.39     23.39 o 
 -14   9   9        5.12       21.20     36.55 o 
 -13   9   9       30.83       30.70     20.68 o 
 -12   9   9       36.06       15.39     18.43 o 
 -11   9   9      179.30      140.83     17.65 o 
 -10   9   9       58.91       54.31     12.77 o 
  -9   9   9      191.58      203.11     17.33 o 
  -8   9   9        6.98       -4.27      9.28 o 
  -7   9   9      125.44      114.37     20.37 o 
  -6   9   9      295.73      276.34     24.55 o 
  -5   9   9      432.56      391.84     35.09 o 
  -4   9   9       15.06        5.20      9.13 o 
  -3   9   9       69.01       44.25     11.23 o 
  -2   9   9      258.48      225.47     14.56 o 
  -1   9   9       90.15       95.08     12.74 o 
   0   9   9       98.92      110.47     11.82 o 
   1   9   9       33.20       26.87      9.46 o 
   2   9   9        6.12       -9.13      9.13 o 
   3   9   9        3.98        0.00     10.34 o 
   4   9   9      214.23      225.16     29.24 o 
   5   9   9       22.01       11.70     17.54 o 
   6   9   9      227.92      227.91     23.71 o 
   7   9   9      190.79      197.39     22.74 o 
   8   9   9        0.03       10.72     15.40 o 
   9   9   9      187.24      149.07     22.74 o 
  10   9   9       75.98       48.17     29.24 o 
  11   9   9        1.35      -15.40     15.40 o 
  12   9   9        4.44       -8.77     16.54 o 
  13   9   9        7.16       20.47     26.32 o 
  14   9   9       46.39       29.24     29.24 o 
  15   9   9       33.26        5.85     29.24 o 
 -15  10   9       25.28      -10.03     26.32 o 
 -14  10   9        2.83       -1.39     19.56 o 
 -13  10   9        1.34       11.11     20.37 o 
 -12  10   9       16.48      -17.48     17.48 o 
 -11  10   9       44.27       40.95     13.06 o 
 -10  10   9        5.27       -9.72      9.72 o 
  -9  10   9       28.18       32.01     18.92 o 
  -8  10   9       37.46       21.93     16.54 o 
  -7  10   9       56.10       42.40     16.54 o 
  -6  10   9       90.31       61.41     23.39 o 
  -5  10   9        5.36       -9.13      9.13 o 
  -4  10   9       19.87       17.54      9.73 o 
  -3  10   9       73.34       61.12     11.90 o 
  -2  10   9      401.56      371.14     23.71 o 
  -1  10   9       70.88       63.24     29.24 o 
   0  10   9        1.29        0.97      9.13 o 
   1  10   9       96.94       93.24     19.01 o 
   2  10   9      135.66      163.75     26.32 o 
   3  10   9        3.90        2.92     14.62 o 
   4  10   9       26.78        5.85     17.54 o 
   5  10   9        0.11        5.85     20.47 o 
   6  10   9      126.96      146.21     32.17 o 
   7  10   9       40.41       46.79     26.32 o 
   8  10   9        3.26        0.00     20.47 o 
   9  10   9       60.51       28.14     15.04 o 
  10  10   9       31.91      -11.70     26.32 o 
  11  10   9       39.31       60.88     22.46 o 
  12  10   9        1.94       -1.62     18.27 o 
  13  10   9       12.11      -19.08     19.56 o 
 -14  11   9       12.55       26.32     24.81 o 
 -13  11   9       79.40       86.26     26.88 o 
 -12  11   9        0.65       -2.62     21.93 o 
 -11  11   9       20.59       32.94     19.56 o 
 -10  11   9       45.65       30.93     26.32 o 
  -9  11   9       17.13       16.34     17.48 o 
  -8  11   9        4.56      -20.47     20.47 o 
  -7  11   9      105.78       64.33     23.39 o 
  -6  11   9      323.12      287.28     21.05 o 
  -5  11   9      258.08      274.46     21.05 o 
  -4  11   9        5.28        2.92     10.34 o 
  -3  11   9      793.58      820.00     34.97 o 
  -2  11   9       67.79       77.83     14.47 o 
  -1  11   9      321.07      327.30     48.25 o 
   0  11   9       99.35       97.62     15.40 o 
   1  11   9       85.20       86.09     15.40 o 
   2  11   9       13.42       17.54     17.54 o 
   3  11   9      280.33      269.02     35.09 o 
   4  11   9       42.71       40.94     23.39 o 
   5  11   9      607.39      605.30     52.63 o 
   6  11   9      218.80      245.63     38.01 o 
   7  11   9       56.23       58.48     29.24 o 
   8  11   9        0.14       -5.85     23.39 o 
   9  11   9      491.76      552.66     55.56 o 
  10  11   9        0.38        5.85     29.24 o 
  11  11   9       23.58       17.54     29.24 o 
  12  11   9        5.28      -23.39     29.24 o 
 -12  12   9        0.92       18.80     21.64 o 
 -11  12   9        1.02      -14.95     29.24 o 
 -10  12   9        0.49        9.23     19.56 o 
  -9  12   9        4.42       17.54     23.39 o 
  -8  12   9        3.27        2.68     11.90 o 
  -7  12   9        1.33       -8.51     10.16 o 
  -6  12   9        0.42        5.05     10.16 o 
  -5  12   9        0.40        7.97     11.23 o 
  -4  12   9        2.59       11.70     11.23 o 
  -3  12   9        2.17       10.90     11.23 o 
  -2  12   9       10.82       26.77     13.32 o 
  -1  12   9       10.24       -1.59     11.23 o 
   0  12   9        2.05       -2.92     11.23 o 
   1  12   9       21.13       42.76     20.47 o 
   2  12   9       11.39       20.47     20.47 o 
   3  12   9        0.90       -2.92     20.47 o 
   4  12   9        0.81      -20.47     20.47 o 
   5  12   9       19.12       -5.85     23.39 o 
   6  12   9        9.27       -5.85     23.39 o 
   7  12   9        2.24       11.70     26.32 o 
   8  12   9        1.67        0.00     26.32 o 
   9  12   9        6.05       32.17     29.24 o 
  10  12   9        1.33       40.94     32.17 o 
  -9  13   9      268.73      277.74     35.09 o 
  -8  13   9       10.32        5.85     20.47 o 
  -7  13   9      170.52      188.96     19.46 o 
  -6  13   9        8.93        9.45     16.08 o 
  -5  13   9      224.63      177.22     18.92 o 
  -4  13   9      102.95      113.86     16.16 o 
  -3  13   9      162.59      157.02     19.56 o 
  -2  13   9      114.60       81.65     15.40 o 
  -1  13   9      809.40      844.80     38.21 o 
   0  13   9       92.63      122.46     18.61 o 
   1  13   9      639.06      699.55     34.97 o 
   2  13   9       36.31        2.92     20.47 o 
   3  13   9      171.40      152.06     32.17 o 
   4  13   9       39.41        8.77     23.39 o 
   5  13   9      921.30      964.97     70.18 o 
   6  13   9        9.80        2.92     26.32 o 
   7  13   9        0.03       17.54     26.32 o 
  -4  14   9       36.67       26.32     14.47 o 
  -3  14   9        2.13       -5.62     16.08 o 
  -2  14   9       96.26      112.60     18.61 o 
  -1  14   9       13.78       43.47     15.40 o 
   0  14   9       43.03       36.55     16.54 o 
   1  14   9       11.24       11.70     23.39 o 
   2  14   9       73.01       87.72     29.24 o 
 -20   0  10       74.64      101.70     27.40 o 
 -18   0  10       49.47       58.90     21.05 o 
 -16   0  10        0.19       -1.95     15.40 o 
 -14   0  10      427.28      425.86     28.73 o 
 -12   0  10       47.95       47.76     11.82 o 
 -10   0  10        8.51        2.88      6.23 o 
  -8   0  10        4.06        8.05      4.75 o 
  -6   0  10      300.35      251.21      8.39 o 
  -4   0  10        7.50       19.18      3.68 o 
  -2   0  10     1472.15     1461.23     20.38 o 
   0   0  10     5064.86     4434.45     55.92 o 
   2   0  10      258.58      199.42      8.70 o 
   4   0  10     8554.61     9116.07    120.87 o 
   6   0  10      792.28      740.54     20.13 o 
   8   0  10      195.92      239.18     13.80 o 
  10   0  10     1788.85     1660.00     45.09 o 
  12   0  10      819.25      779.35     34.43 o 
  14   0  10      301.36      322.80     24.33 o 
  16   0  10      112.05      163.96     18.31 o 
  18   0  10       41.24       17.54     29.24 o 
 -21   1  10       10.14       20.47     23.18 o 
 -20   1  10        0.36        2.09     21.05 o 
 -19   1  10        3.07       -3.02     15.70 o 
 -18   1  10        0.18      -14.56     14.56 o 
 -17   1  10        1.33        4.44     14.56 o 
 -16   1  10        9.97       11.87     12.36 o 
 -15   1  10        0.00       -4.94     11.27 o 
 -14   1  10        8.72        1.50      9.38 o 
 -13   1  10        4.61       11.61      8.30 o 
 -12   1  10       35.12       39.28      9.15 o 
 -11   1  10        0.10        0.39      5.92 o 
 -10   1  10        1.73       -0.32      4.71 o 
  -9   1  10       82.33       87.19      6.05 o 
  -8   1  10        0.75       -3.35      3.35 o 
  -7   1  10       75.12       71.24      4.68 o 
  -6   1  10       13.10       10.84      2.76 o 
  -5   1  10      321.88      288.89      6.24 o 
  -4   1  10      128.30      117.96      4.32 o 
  -3   1  10      312.33      325.00      6.06 o 
  -2   1  10        0.09        0.00      2.03 o 
  -1   1  10      319.58      227.31      5.20 o 
   0   1  10      335.69      333.58      6.24 o 
   1   1  10      158.29      197.24      5.08 o 
   2   1  10      153.14      151.75      5.11 o 
   3   1  10      448.70      473.06      8.73 o 
   4   1  10       80.07       82.77      4.76 o 
   5   1  10      145.77      113.45      5.94 o 
   6   1  10        2.67       -3.89      3.89 o 
   7   1  10       15.36        9.78      4.63 o 
   8   1  10       58.23       57.67      6.87 o 
   9   1  10       78.89       75.03      8.88 o 
  10   1  10       19.77       13.80      8.80 o 
  11   1  10        2.88       -3.13      7.29 o 
  12   1  10       31.11       27.90      8.48 o 
  13   1  10        2.75        0.73     11.20 o 
  14   1  10        0.60       -1.54     11.16 o 
  15   1  10       25.22       26.00     13.29 o 
  16   1  10        0.58        1.73     12.87 o 
  17   1  10        1.97       -7.90     12.65 o 
  18   1  10        0.92       -5.59     13.16 o 
  19   1  10        6.97      -14.62     20.68 o 
 -21   2  10       14.60       12.23     22.46 o 
 -20   2  10        5.10        6.58     20.37 o 
 -19   2  10        2.58        8.77     20.37 o 
 -18   2  10       41.45       33.70     19.56 o 
 -17   2  10       22.14       35.40     19.56 o 
 -16   2  10      701.87      706.72     32.85 o 
 -15   2  10       60.15       59.40     15.19 o 
 -14   2  10      112.90      117.54     14.64 o 
 -13   2  10     1481.04     1663.64     41.17 o 
 -12   2  10     4306.16     4335.24     69.79 o 
 -11   2  10        4.80        3.23      5.93 o 
 -10   2  10      639.10      622.43     14.32 o 
  -9   2  10     1606.84     1600.98     20.02 o 
  -8   2  10     2599.20     2723.07     30.52 o 
  -7   2  10       22.43       14.13      4.26 o 
  -6   2  10        4.31        9.98      3.40 o 
  -5   2  10      443.60      492.21      8.45 o 
  -4   2  10      214.12      236.72      5.73 o 
  -3   2  10      143.34       92.08      3.93 o 
  -2   2  10     3803.86     4065.87     35.25 o 
  -1   2  10     8459.94     9304.86     75.43 o 
   0   2  10     2385.73     2274.77     21.70 o 
   1   2  10      753.09      835.49     11.00 o 
   2   2  10     1722.82     1816.80     20.16 o 
   3   2  10      693.63      631.92     11.77 o 
   4   2  10     1568.55     1541.17     18.80 o 
   5   2  10     4270.92     4910.88     56.41 o 
   6   2  10       77.77       76.20      7.03 o 
   7   2  10      603.35      574.23     16.55 o 
   8   2  10     1385.43     1374.92     28.87 o 
   9   2  10     1426.12     1647.99     36.43 o 
  10   2  10     3177.18     3206.55     66.12 o 
  11   2  10     2151.68     1957.30     54.69 o 
  12   2  10     1383.77     1290.16     61.89 o 
  13   2  10        0.13       -7.80     11.82 o 
  14   2  10      851.91      850.08     35.65 o 
  15   2  10        3.91        7.80     13.51 o 
  16   2  10       83.81      120.09     18.80 o 
  17   2  10        0.63      -12.31     12.31 o 
  18   2  10       29.77       28.26     16.71 o 
  19   2  10       31.26       43.63     17.95 o 
 -21   3  10        0.33        3.76     21.05 o 
 -20   3  10      125.17      112.40     25.29 o 
 -19   3  10        2.59       33.98     21.64 o 
 -18   3  10        0.02       27.49     23.39 o 
 -17   3  10       20.57       41.25     19.56 o 
 -16   3  10       64.55       60.77     15.65 o 
 -15   3  10        3.50       15.45     13.29 o 
 -14   3  10      109.03      105.50     14.83 o 
 -13   3  10     1009.56     1005.90     31.21 o 
 -12   3  10       10.37       19.95      8.29 o 
 -11   3  10        0.37       -1.97      6.61 o 
 -10   3  10        0.15        2.68      6.09 o 
  -9   3  10     2296.77     2155.52     27.64 o 
  -8   3  10     3347.76     3393.19     38.43 o 
  -7   3  10      767.80      799.00     13.46 o 
  -6   3  10      252.45      306.87      8.69 o 
  -5   3  10     2148.61     2155.56     24.74 o 
  -4   3  10     9541.33    10037.89     86.42 o 
  -3   3  10      730.51      701.73     10.40 o 
  -2   3  10      435.07      555.36     15.05 o 
  -1   3  10    12024.12    12739.41    109.39 o 
   0   3  10     8080.47     8239.81     75.74 o 
   1   3  10        0.36       20.13      4.33 o 
   2   3  10     6418.80     6729.65     66.59 o 
   3   3  10     4182.32     4164.71     46.58 o 
   4   3  10     2596.99     2671.84     44.07 o 
   5   3  10      699.00      634.07     17.16 o 
   6   3  10     6915.98     7120.93    101.43 o 
   7   3  10       63.42       70.76      7.40 o 
   8   3  10       67.46       67.23     10.22 o 
   9   3  10      480.96      406.15     18.03 o 
  10   3  10      576.52      573.38     22.10 o 
  11   3  10      938.40      830.73     30.12 o 
  12   3  10       15.01        6.58     16.16 o 
  13   3  10       28.05       22.27     14.00 o 
  14   3  10      190.94      208.84     22.47 o 
  15   3  10      123.68      153.12     20.78 o 
  16   3  10       12.95       12.25     15.01 o 
  17   3  10       13.17       -7.02     14.56 o 
  18   3  10      163.43      145.81     23.53 o 
  19   3  10        2.56        0.27     22.46 o 
 -20   4  10       86.72      143.28     46.79 o 
 -19   4  10       31.10       49.71     38.01 o 
 -18   4  10       37.11       31.03     17.65 o 
 -17   4  10       62.84       59.44     16.71 o 
 -16   4  10       67.72       66.31     16.20 o 
 -15   4  10        6.07      -13.74     13.74 o 
 -14   4  10       56.11       71.62     14.44 o 
 -13   4  10      285.34      268.61     29.73 o 
 -12   4  10      106.59      126.15     12.33 o 
 -11   4  10       17.28       13.16      8.64 o 
 -10   4  10      283.51      279.61     14.87 o 
  -9   4  10     1223.35     1188.98     21.91 o 
  -8   4  10      261.92      260.18      9.49 o 
  -7   4  10       61.36       52.43      5.59 o 
  -6   4  10      101.42      107.01      5.62 o 
  -5   4  10     2480.89     2428.79     33.68 o 
  -4   4  10      518.92      544.41     15.68 o 
  -3   4  10      729.74      732.33     14.52 o 
  -2   4  10      355.51      360.59     11.01 o 
  -1   4  10      725.20      622.37     10.76 o 
   0   4  10      239.78      222.66      6.75 o 
   1   4  10      193.48      169.08      6.26 o 
   2   4  10      200.76      212.52      7.65 o 
   3   4  10      310.83      292.78      9.69 o 
   4   4  10      213.37      175.60      8.21 o 
   5   4  10       37.48       47.04      6.04 o 
   6   4  10      255.95      252.77     10.49 o 
   7   4  10     1968.11     1896.01     40.80 o 
   8   4  10       95.66      118.67     11.61 o 
   9   4  10       94.79       87.13     12.08 o 
  10   4  10      239.25      224.11     17.50 o 
  11   4  10      249.10      271.95     38.01 o 
  12   4  10      174.37      147.07     23.71 o 
  13   4  10        6.56       13.65     18.27 o 
  14   4  10       26.87       17.13     14.40 o 
  15   4  10        1.15      -13.45     13.45 o 
  16   4  10        3.46      -10.27     15.01 o 
  17   4  10       19.67       16.36     17.39 o 
  18   4  10       11.74        4.72     17.95 o 
 -20   5  10       43.20       58.48     43.86 o 
 -19   5  10       45.07       58.48     38.01 o 
 -18   5  10       20.29       40.94     35.09 o 
 -17   5  10        6.96       21.93     20.68 o 
 -16   5  10       37.44       42.40     20.68 o 
 -15   5  10       59.72       52.63     23.39 o 
 -14   5  10       64.25       43.86     18.61 o 
 -13   5  10       39.56       43.07     14.00 o 
 -12   5  10      160.12      185.59     17.24 o 
 -11   5  10        1.48      -10.08     10.08 o 
 -10   5  10      978.45      991.10     32.87 o 
  -9   5  10      776.16      853.14     28.37 o 
  -8   5  10     4530.41     4703.65     84.66 o 
  -7   5  10     3587.23     3800.17     56.10 o 
  -6   5  10     2084.24     2210.15     31.41 o 
  -5   5  10     2854.94     3034.45     39.94 o 
  -4   5  10    10433.18    10968.17    130.97 o 
  -3   5  10       28.92       56.21      6.18 o 
  -2   5  10      787.33      776.10     14.25 o 
  -1   5  10     5469.27     5816.65     67.07 o 
   0   5  10      167.15      141.02      6.18 o 
   1   5  10       39.06       47.13      4.49 o 
   2   5  10     4710.49     4956.95     59.74 o 
   3   5  10     2083.49     2092.01     31.54 o 
   4   5  10       39.20       48.19      6.96 o 
   5   5  10      629.89      724.31     24.18 o 
   6   5  10     3385.52     3497.31     60.18 o 
   7   5  10     3188.35     3135.13     62.58 o 
   8   5  10      911.09      848.23     27.87 o 
   9   5  10      487.93      460.33     21.96 o 
  10   5  10      571.85      573.14     51.17 o 
  11   5  10      772.85      906.52     45.49 o 
  12   5  10        7.13       14.62     20.47 o 
  13   5  10       64.88       61.41     29.24 o 
  14   5  10      185.06      231.01     40.94 o 
  15   5  10        1.94       10.88     15.36 o 
  16   5  10       17.49       -5.58     15.36 o 
  17   5  10       15.42       16.17     17.81 o 
  18   5  10      141.77      183.86     26.31 o 
 -19   6  10        0.01       17.54     35.09 o 
 -18   6  10        5.01      -14.62     35.09 o 
 -17   6  10        0.01       14.62     32.17 o 
 -16   6  10        0.08        1.46     18.61 o 
 -15   6  10        3.25      -11.51     16.16 o 
 -14   6  10        0.00      -11.89     15.40 o 
 -13   6  10        4.67        3.48     11.89 o 
 -12   6  10        1.23       12.72     10.96 o 
 -11   6  10        3.73        0.68     10.38 o 
 -10   6  10        5.93       11.52     10.78 o 
  -9   6  10       27.20       26.06     12.66 o 
  -8   6  10        1.43       27.43      9.84 o 
  -7   6  10       10.27        9.94     13.17 o 
  -6   6  10      115.82       93.36     10.84 o 
  -5   6  10        3.16        3.14      6.26 o 
  -4   6  10       11.14        9.09      6.14 o 
  -3   6  10        1.93       -5.04      5.04 o 
  -2   6  10        6.98        3.16      4.71 o 
  -1   6  10        0.18        1.59      5.26 o 
   0   6  10        3.50       -2.56      3.60 o 
   1   6  10        0.03        4.93      4.12 o 
   2   6  10        0.57       -4.79      4.79 o 
   3   6  10        7.29       14.37      6.33 o 
   4   6  10       13.38       13.77      7.35 o 
   5   6  10       31.80       33.63     10.13 o 
   6   6  10        3.59       -7.66      7.66 o 
   7   6  10       12.03       11.85      9.00 o 
   8   6  10        8.03       -2.31      9.00 o 
   9   6  10        0.67       -1.46     19.01 o 
  10   6  10        0.08      -11.90     11.90 o 
  11   6  10        0.21       16.08     16.54 o 
  12   6  10        0.91      -17.54     17.54 o 
  13   6  10        3.91       29.24     26.32 o 
  14   6  10       16.18      -20.47     23.39 o 
  15   6  10        2.55       21.24     19.56 o 
  16   6  10        7.34       11.39     19.56 o 
  17   6  10        0.21        0.71     21.20 o 
 -18   7  10        9.56       14.62     35.09 o 
 -17   7  10        4.34      -23.39     32.17 o 
 -16   7  10       68.99       55.56     38.01 o 
 -15   7  10        5.26      -14.62     26.32 o 
 -14   7  10        3.07       13.60     17.68 o 
 -13   7  10      234.92      240.20     29.05 o 
 -12   7  10      182.87      197.72     21.20 o 
 -11   7  10       77.48       92.15     13.96 o 
 -10   7  10        2.22       -5.57      9.08 o 
  -9   7  10      995.96      978.76     30.83 o 
  -8   7  10     2535.77     2637.19     55.53 o 
  -7   7  10      684.73      784.27     25.89 o 
  -6   7  10      741.60      808.98     23.09 o 
  -5   7  10       39.81       19.53      8.34 o 
  -4   7  10      992.78      998.11     22.56 o 
  -3   7  10     1247.89     1306.52     32.28 o 
  -2   7  10      494.07      475.75     18.99 o 
  -1   7  10      137.66      141.71     11.09 o 
   0   7  10      666.57      767.68     27.40 o 
   1   7  10      209.29      252.50     18.37 o 
   2   7  10       89.44       97.93     12.43 o 
   3   7  10       89.55       83.70      9.97 o 
   4   7  10      104.35      110.61     11.20 o 
   5   7  10       22.88       13.16     13.08 o 
   6   7  10      859.26      831.73     37.93 o 
   7   7  10      105.26      113.58     19.01 o 
   8   7  10      687.46      672.62     37.05 o 
   9   7  10       94.20       72.45     18.27 o 
  10   7  10      608.92      571.88     37.05 o 
  11   7  10       26.21        0.00     15.40 o 
  12   7  10      245.84      292.42     31.02 o 
  13   7  10        1.02        5.85     23.39 o 
  14   7  10        0.11       14.62     26.32 o 
  15   7  10       39.57        8.77     29.24 o 
  16   7  10      356.70      348.38     37.05 o 
 -17   8  10       33.10       43.86     35.09 o 
 -16   8  10       32.54       87.72     38.01 o 
 -15   8  10       18.93       61.41     35.09 o 
 -14   8  10        9.12       20.93     19.56 o 
 -13   8  10        0.73       -4.47     13.29 o 
 -12   8  10        8.93        1.99     12.87 o 
 -11   8  10        0.56      -10.29     10.29 o 
 -10   8  10        2.22       -9.85      9.85 o 
  -9   8  10       15.27        4.35      9.85 o 
  -8   8  10        0.82        3.58      9.08 o 
  -7   8  10        4.65       -8.11      8.11 o 
  -6   8  10        5.46       -6.76      6.76 o 
  -5   8  10       28.87       29.24     14.04 o 
  -4   8  10      797.86      806.21     27.89 o 
  -3   8  10       87.36       90.47     10.99 o 
  -2   8  10      229.82      192.50     14.35 o 
  -1   8  10        9.72        1.08     10.13 o 
   0   8  10       55.47       24.37     11.26 o 
   1   8  10      149.65      164.37     18.06 o 
   2   8  10      285.39      283.43     20.37 o 
   3   8  10      143.32      135.99     16.54 o 
   4   8  10       10.03       -6.82      8.44 o 
   5   8  10        5.03       -5.16      8.91 o 
   6   8  10        0.47       10.23     13.16 o 
   7   8  10      123.21       95.75     17.48 o 
   8   8  10       25.77       19.49     15.40 o 
   9   8  10        2.78       -5.43     17.54 o 
  10   8  10        3.13       14.43     15.40 o 
  11   8  10        5.96       24.08     17.48 o 
  12   8  10       45.85       39.71     19.56 o 
  13   8  10       11.62      -11.70     23.39 o 
  14   8  10       18.20       29.24     29.24 o 
  15   8  10       50.06       61.41     32.17 o 
 -16   9  10        0.51       32.17     35.09 o 
 -15   9  10        4.95        0.00     29.24 o 
 -14   9  10        2.41        1.46     19.01 o 
 -13   9  10        2.67       -3.10     17.48 o 
 -12   9  10        0.14       14.62     18.61 o 
 -11   9  10      128.82       89.97     15.21 o 
 -10   9  10       67.99       48.08     13.06 o 
  -9   9  10        0.02       -3.23      9.72 o 
  -8   9  10       14.34       -2.61      8.79 o 
  -7   9  10       17.02       18.91      8.64 o 
  -6   9  10       40.05       43.86     20.47 o 
  -5   9  10      180.24      163.30     16.16 o 
  -4   9  10       38.52       52.08     11.23 o 
  -3   9  10       70.20       76.03     12.41 o 
  -2   9  10      148.07      150.57     14.62 o 
  -1   9  10       71.25       34.19     23.39 o 
   0   9  10      128.58      132.67     23.39 o 
   1   9  10      443.99      412.31     38.01 o 
   2   9  10       22.57       14.62     14.62 o 
   3   9  10      107.77       90.65     23.39 o 
   4   9  10      221.83      207.61     29.24 o 
   5   9  10      166.72      181.30     29.24 o 
   6   9  10       41.05       70.18     26.32 o 
   7   9  10       67.15       90.65     29.24 o 
   8   9  10      247.37      265.05     32.17 o 
   9   9  10      478.02      488.77     35.15 o 
  10   9  10        8.66        2.92     15.40 o 
  11   9  10      126.04      168.49     27.78 o 
  12   9  10       56.35       36.11     20.37 o 
  13   9  10       24.88       32.17     26.32 o 
  14   9  10        2.60       -8.77     26.32 o 
 -15  10  10       69.63       29.24     32.17 o 
 -14  10  10       12.47       -2.92     20.68 o 
 -13  10  10       98.77      112.53     27.86 o 
 -12  10  10        8.68        2.92     18.61 o 
 -11  10  10        1.26       -7.40     23.39 o 
 -10  10  10       20.46       28.04     11.41 o 
  -9  10  10      141.83      158.32     24.55 o 
  -8  10  10      268.67      259.88     29.24 o 
  -7  10  10       64.76       46.79     23.39 o 
  -6  10  10        9.06       -2.92     14.62 o 
  -5  10  10       91.31      111.43     29.24 o 
  -4  10  10      169.05      166.50     19.01 o 
  -3  10  10      187.77      218.44     33.63 o 
  -2  10  10      138.03      154.98     16.54 o 
  -1  10  10        2.93       -7.31     10.34 o 
   0  10  10      415.49      364.97     23.71 o 
   1  10  10      175.00      131.59     23.39 o 
   2  10  10       52.37       58.48     20.47 o 
   3  10  10       87.79       52.63     20.47 o 
   4  10  10      215.00      198.84     32.17 o 
   5  10  10      333.61      342.13     40.94 o 
   6  10  10      111.28       90.65     29.24 o 
   7  10  10      420.21      461.47     29.24 o 
   8  10  10        1.54        8.98     12.78 o 
   9  10  10      603.76      570.21     58.48 o 
  10  10  10      127.59      152.06     38.01 o 
  11  10  10      210.22      219.31     43.86 o 
  12  10  10        0.79       -2.92     29.24 o 
 -13  11  10       10.88       -9.80     24.86 o 
 -12  11  10        0.43        9.08     19.56 o 
 -11  11  10        1.24       -3.27     17.48 o 
 -10  11  10        1.14      -10.23     21.93 o 
  -9  11  10       21.34       38.32     18.92 o 
  -8  11  10       19.83      -17.54     20.47 o 
  -7  11  10       10.49       15.11     11.90 o 
  -6  11  10        3.73       -9.73      9.73 o 
  -5  11  10       63.37       77.11     14.04 o 
  -4  11  10        4.72       25.79     11.23 o 
  -3  11  10        9.30        5.85     11.70 o 
  -2  11  10       10.21        1.46     10.34 o 
  -1  11  10       67.98       39.36     13.32 o 
   0  11  10        1.31       10.23     12.41 o 
   1  11  10       15.24       14.62     17.54 o 
   2  11  10        1.78       32.17     20.47 o 
   3  11  10      130.09      119.89     26.32 o 
   4  11  10        0.06       -2.92     20.47 o 
   5  11  10        8.65       49.71     23.39 o 
   6  11  10        0.46       11.70     23.39 o 
   7  11  10       63.93       73.10     29.24 o 
   8  11  10        0.45        8.77     23.39 o 
   9  11  10       38.89       58.48     32.17 o 
  10  11  10        2.96       -8.77     26.32 o 
  11  11  10        9.00       38.01     32.17 o 
 -11  12  10        0.26        1.02     20.37 o 
 -10  12  10      299.37      351.33     36.14 o 
  -9  12  10       14.40       20.47     26.32 o 
  -8  12  10       45.89       82.12     17.27 o 
  -7  12  10      119.23       95.92     30.70 o 
  -6  12  10       69.56       98.28     24.86 o 
  -5  12  10       21.70       12.23     11.23 o 
  -4  12  10      335.44      359.30     25.78 o 
  -3  12  10       37.86       33.97     13.32 o 
  -2  12  10      694.62      767.92     77.49 o 
  -1  12  10        0.96       14.62     12.41 o 
   0  12  10      313.19      346.81     24.81 o 
   1  12  10      306.54      368.44     38.01 o 
   2  12  10      412.37      482.48     46.79 o 
   3  12  10      268.56      304.11     38.01 o 
   4  12  10       50.08       73.10     26.32 o 
   5  12  10       38.40       38.01     26.32 o 
   6  12  10      125.90      143.28     35.09 o 
   7  12  10      404.83      383.06     49.71 o 
   8  12  10      138.74      160.83     38.01 o 
   9  12  10        0.15       23.39     29.24 o 
  -8  13  10        2.22        5.85     14.60 o 
  -7  13  10        1.44       13.72     12.40 o 
  -6  13  10        2.99       14.20     14.04 o 
  -5  13  10       28.93       47.20     14.04 o 
  -4  13  10       21.39       54.58     15.40 o 
  -3  13  10        2.31       -6.09     11.90 o 
  -2  13  10       22.02       44.45     15.40 o 
  -1  13  10       41.47       79.35     17.48 o 
   0  13  10       28.17       29.24     16.54 o 
   1  13  10        0.96       -5.85     20.47 o 
   2  13  10       14.70      -20.47     20.47 o 
   3  13  10       15.35       14.62     23.39 o 
   4  13  10        3.59        2.92     23.39 o 
   5  13  10        0.70       26.32     26.32 o 
   6  13  10        0.06      -20.47     23.39 o 
  -3  14  10       41.94       53.84     17.48 o 
  -2  14  10      354.01      391.40     27.86 o 
  -1  14  10       72.47       85.99     26.32 o 
   0  14  10       31.93       43.86     23.39 o 
   1  14  10        4.45        8.77     20.47 o 
 -21   0  11        1.53      -17.54     29.24 o 
 -19   0  11        0.26      -15.27     18.27 o 
 -17   0  11       14.03       -2.75     17.48 o 
 -15   0  11        2.74        0.39     15.40 o 
 -13   0  11       34.87       43.86     17.54 o 
 -11   0  11       51.31       56.50      9.80 o 
  -9   0  11       26.93       23.35      5.99 o 
  -7   0  11        2.63       -2.56      4.87 o 
  -5   0  11        3.16        0.94      3.23 o 
  -3   0  11       52.59       44.01      4.17 o 
  -1   0  11       34.29       33.15      4.03 o 
   1   0  11       15.56       14.10      3.90 o 
   3   0  11        3.02       -3.03      4.99 o 
   5   0  11       92.57       88.90      7.40 o 
   7   0  11        1.29        1.95      6.63 o 
   9   0  11        0.70      -11.09     11.89 o 
  11   0  11        0.49      -10.10     14.62 o 
  13   0  11        1.41      -11.23     11.23 o 
  15   0  11        0.48       17.54     12.40 o 
  17   0  11        3.57        0.00     26.32 o 
  19   0  11        1.60        0.00     32.17 o 
 -21   1  11       20.85       38.36     25.78 o 
 -20   1  11        8.66        5.01     21.64 o 
 -19   1  11      131.61      159.08     27.40 o 
 -18   1  11        0.03       13.95     15.49 o 
 -17   1  11        8.73       11.65     15.01 o 
 -16   1  11      396.76      420.36     22.48 o 
 -15   1  11      370.60      409.28     21.47 o 
 -14   1  11      572.92      565.28     21.12 o 
 -13   1  11       34.46       32.17      9.36 o 
 -12   1  11      949.47      937.56     24.76 o 
 -11   1  11      487.46      512.56     17.18 o 
 -10   1  11      506.61      556.52     12.54 o 
  -9   1  11        0.00        4.91      4.02 o 
  -8   1  11      520.06      556.09     11.14 o 
  -7   1  11        4.57        2.04      2.90 o 
  -6   1  11      971.77     1208.36     14.95 o 
  -5   1  11      449.79      384.49      7.62 o 
  -4   1  11      410.26      375.27      7.00 o 
  -3   1  11     1722.88     1989.43     19.60 o 
  -2   1  11     1317.43     1588.05     16.43 o 
  -1   1  11      286.75      289.94      6.15 o 
   0   1  11      837.72      947.98     11.57 o 
   1   1  11     2901.66     3691.53     33.20 o 
   2   1  11     1858.33     2002.95     22.01 o 
   3   1  11      784.02      840.14     16.19 o 
   4   1  11     4825.38     5639.21     55.77 o 
   5   1  11     3635.49     3227.14     38.13 o 
   6   1  11     1239.16     1301.70     21.90 o 
   7   1  11      142.80      137.07      8.63 o 
   8   1  11      574.85      525.44     15.37 o 
   9   1  11     5963.52     5910.30     84.86 o 
  10   1  11      266.41      235.80     13.08 o 
  11   1  11        4.12       -1.63      7.60 o 
  12   1  11     1641.49     1692.69     38.10 o 
  13   1  11      120.17      107.12     16.31 o 
  14   1  11      123.45       56.02     14.40 o 
  15   1  11       33.71       22.38     13.77 o 
  16   1  11       13.17        7.27     13.63 o 
  17   1  11        5.47      -10.08     20.37 o 
  18   1  11        1.48       -3.31     13.77 o 
  19   1  11        4.06      -17.54     20.68 o 
 -21   2  11       13.87       38.01     24.33 o 
 -20   2  11        2.04       13.92     21.64 o 
 -19   2  11        9.02        7.90     20.37 o 
 -18   2  11       58.89       51.94     21.64 o 
 -17   2  11        0.88       -3.27     16.77 o 
 -16   2  11       67.59       71.79     20.37 o 
 -15   2  11       19.82        9.35     11.15 o 
 -14   2  11       64.70       77.08     13.48 o 
 -13   2  11        2.18        2.20     10.08 o 
 -12   2  11      484.82      529.64     20.01 o 
 -11   2  11       11.52        8.47      7.06 o 
 -10   2  11      102.80      104.81      7.89 o 
  -9   2  11        0.50       -0.38      4.06 o 
  -8   2  11      368.61      309.54      8.32 o 
  -7   2  11      778.20      664.49     11.26 o 
  -6   2  11     2022.44     2043.41     23.00 o 
  -5   2  11      457.91      504.87      8.77 o 
  -4   2  11      321.65      297.89      6.77 o 
  -3   2  11     1366.32     1338.26     14.65 o 
  -2   2  11      187.18      192.19      5.16 o 
  -1   2  11      115.42       98.55      4.05 o 
   0   2  11      903.45      743.53     10.12 o 
   1   2  11     1030.18     1035.57     13.16 o 
   2   2  11       16.30       21.00      3.61 o 
   3   2  11       43.84       40.74      3.85 o 
   4   2  11      560.29      514.09     10.16 o 
   5   2  11      268.61      293.98      9.85 o 
   6   2  11      387.50      332.28      8.53 o 
   7   2  11       49.07       48.75      6.09 o 
   8   2  11      580.08      626.97     19.47 o 
   9   2  11      981.69      953.04     25.23 o 
  10   2  11        0.06       -8.58     11.13 o 
  11   2  11       28.62       13.42     12.87 o 
  12   2  11      169.17      147.46     17.95 o 
  13   2  11        6.08       -1.32     14.16 o 
  14   2  11        0.60        6.51     12.87 o 
  15   2  11       12.98        5.40     17.12 o 
  16   2  11       55.95       56.16     16.71 o 
  17   2  11       24.14       26.99     16.71 o 
  18   2  11        0.04       -7.86     15.70 o 
 -20   3  11       24.17       42.08     23.18 o 
 -19   3  11       13.20       12.11     21.05 o 
 -18   3  11       28.32       21.85     19.01 o 
 -17   3  11       45.80       46.94     19.56 o 
 -16   3  11       21.27        4.95     14.00 o 
 -15   3  11      248.41      208.93     20.52 o 
 -14   3  11      795.33      797.62     52.22 o 
 -13   3  11      305.20      299.74     22.33 o 
 -12   3  11        8.22        5.32      8.14 o 
 -11   3  11      221.70      192.82     11.55 o 
 -10   3  11      106.02      122.89      9.39 o 
  -9   3  11      134.47      137.44     10.06 o 
  -8   3  11     1914.23     1948.02     24.26 o 
  -7   3  11     2208.16     2192.09     27.02 o 
  -6   3  11        4.10        1.88      3.97 o 
  -5   3  11     1881.31     1892.42     23.78 o 
  -4   3  11     7069.46     7661.71     70.32 o 
  -3   3  11     4918.72     5020.01     46.05 o 
  -2   3  11     2616.63     2570.81     25.21 o 
  -1   3  11     1946.50     2031.27     23.35 o 
   0   3  11     8861.44     9781.20     85.45 o 
   1   3  11     2997.10     2954.78     34.79 o 
   2   3  11       32.01       31.25      4.66 o 
   3   3  11     1893.21     2026.72     26.63 o 
   4   3  11     2969.49     3093.74     41.01 o 
   5   3  11      215.33      235.84     13.64 o 
   6   3  11     1248.42     1315.75     27.61 o 
   7   3  11       16.36        9.12      7.50 o 
   8   3  11      298.33      266.95     15.02 o 
   9   3  11      203.25      160.92     13.00 o 
  10   3  11      596.12      596.12     25.13 o 
  11   3  11       56.82       40.94     14.40 o 
  12   3  11      867.33      782.89     41.20 o 
  13   3  11      138.19      109.18     17.95 o 
  14   3  11      185.79      161.78     20.78 o 
  15   3  11      144.54      108.99     19.09 o 
  16   3  11       25.91        7.80     15.19 o 
  17   3  11       44.68       58.83     17.84 o 
  18   3  11       15.95        6.82     18.84 o 
 -20   4  11       75.32       96.50     43.86 o 
 -19   4  11      295.70      302.07     36.55 o 
 -18   4  11        0.13       21.44     21.93 o 
 -17   4  11       41.21       20.06     15.01 o 
 -16   4  11      265.45      265.59     26.76 o 
 -15   4  11      236.58      232.81     21.43 o 
 -14   4  11       65.77       72.15     15.01 o 
 -13   4  11      383.79      424.94     24.48 o 
 -12   4  11      414.89      436.78     18.80 o 
 -11   4  11      498.10      567.35     20.70 o 
 -10   4  11     1884.76     2026.15     41.04 o 
  -9   4  11      400.74      399.79     25.52 o 
  -8   4  11      849.54      890.67     20.03 o 
  -7   4  11     1497.90     1568.40     23.24 o 
  -6   4  11      147.43      166.12      6.13 o 
  -5   4  11      228.57      211.67      6.78 o 
  -4   4  11      147.58      100.29      5.43 o 
  -3   4  11      521.25      575.10     10.14 o 
  -2   4  11     4284.84     4921.45     52.10 o 
  -1   4  11      419.07      395.76      8.28 o 
   0   4  11     1742.71     1705.78     21.33 o 
   1   4  11      861.75      855.25     14.50 o 
   2   4  11      105.69      102.88      6.77 o 
   3   4  11      417.85      353.52     13.15 o 
   4   4  11      468.02      460.61     14.51 o 
   5   4  11     2828.65     2875.87     45.23 o 
   6   4  11       14.59       12.95      6.57 o 
   7   4  11      981.33      991.93     29.47 o 
   8   4  11       65.45       66.77     11.95 o 
   9   4  11      269.40      262.00     17.50 o 
  10   4  11       30.42       14.39     11.15 o 
  11   4  11      721.03      740.16     43.86 o 
  12   4  11      784.40      696.26     41.35 o 
  13   4  11        0.03       -0.34     16.77 o 
  14   4  11      135.06      125.75     19.65 o 
  15   4  11       94.54       61.41     18.42 o 
  16   4  11       69.91       94.17     20.78 o 
  17   4  11       59.00       52.72     19.65 o 
  18   4  11        3.16       10.72     18.57 o 
 -19   5  11       27.93       38.01     35.09 o 
 -18   5  11       17.49        8.77     35.09 o 
 -17   5  11        0.62       -6.16     33.63 o 
 -16   5  11        9.72        5.85     18.61 o 
 -15   5  11       16.43       21.77     18.27 o 
 -14   5  11       10.40        7.86     19.01 o 
 -13   5  11       19.51       24.50     10.60 o 
 -12   5  11       16.05       17.70      9.07 o 
 -11   5  11       20.46       18.39      8.70 o 
 -10   5  11      139.31      111.93     14.83 o 
  -9   5  11       70.44       60.85     11.64 o 
  -8   5  11      295.72      300.13     14.24 o 
  -7   5  11      396.66      339.53     24.89 o 
  -6   5  11       85.57       66.32      7.82 o 
  -5   5  11       42.50       40.21      6.31 o 
  -4   5  11     1040.91     1128.87     21.26 o 
  -3   5  11        6.26       -4.80      4.80 o 
  -2   5  11      282.47      269.11      8.80 o 
  -1   5  11       16.67       15.94      4.30 o 
   0   5  11      268.80      245.64      8.42 o 
   1   5  11       88.48       71.48      5.73 o 
   2   5  11       52.02       53.13      7.13 o 
   3   5  11       17.33        1.25      6.35 o 
   4   5  11       76.24       65.38     10.13 o 
   5   5  11      455.01      476.15     17.93 o 
   6   5  11       35.75       25.62      9.97 o 
   7   5  11        0.36        2.01      8.44 o 
   8   5  11      116.63       91.38     13.01 o 
   9   5  11        6.20       17.54     11.16 o 
  10   5  11       43.73       37.82     24.86 o 
  11   5  11       86.94      105.27     29.24 o 
  12   5  11        1.22        5.85     20.47 o 
  13   5  11        0.20      -16.77     16.77 o 
  14   5  11        5.03        3.54     19.56 o 
  15   5  11       17.12       38.30     17.95 o 
  16   5  11        0.32        7.67     17.09 o 
  17   5  11        7.01        9.79     18.80 o 
 -19   6  11       10.26        2.92     35.09 o 
 -18   6  11        6.96      -20.47     32.17 o 
 -17   6  11       85.35       55.56     38.01 o 
 -16   6  11       38.11       25.90     21.05 o 
 -15   6  11      288.55      377.72     34.43 o 
 -14   6  11        2.57       17.72     32.17 o 
 -13   6  11       12.07        9.17     12.87 o 
 -12   6  11       71.35       72.13     13.60 o 
 -11   6  11     1448.19     1591.72     52.90 o 
 -10   6  11       93.27      163.20     15.09 o 
  -9   6  11      366.66      412.99     21.01 o 
  -8   6  11     2343.38     2158.10     48.29 o 
  -7   6  11      290.75      293.25     15.19 o 
  -6   6  11      822.91      961.20     25.32 o 
  -5   6  11     1857.06     1916.14     37.46 o 
  -4   6  11     2644.86     3004.77     42.96 o 
  -3   6  11     4382.57     4564.51     68.04 o 
  -2   6  11      299.07      336.11     14.89 o 
  -1   6  11      182.24      172.38      8.89 o 
   0   6  11      558.47      587.92     14.07 o 
   1   6  11     3626.55     3607.93     57.02 o 
   2   6  11      503.48      528.60     16.61 o 
   3   6  11      604.68      610.85     21.10 o 
   4   6  11      147.37      151.69     12.08 o 
   5   6  11      685.74      699.05     23.78 o 
   6   6  11       89.60      114.66     14.77 o 
   7   6  11      160.37      151.42     14.51 o 
   8   6  11       26.56       21.72     14.04 o 
   9   6  11     3015.22     3078.99    140.36 o 
  10   6  11       83.42       84.65     18.61 o 
  11   6  11       90.24      113.22     27.78 o 
  12   6  11      137.61      160.83     35.09 o 
  13   6  11      515.78      619.92     58.48 o 
  14   6  11       35.84       26.32     29.24 o 
  15   6  11       74.01       57.44     18.80 o 
  16   6  11        7.41        1.17     16.71 o 
  17   6  11       50.96       38.53     20.86 o 
 -18   7  11        2.38       11.70     35.09 o 
 -17   7  11        0.04      -23.39     23.39 o 
 -16   7  11        6.37      -26.32     26.32 o 
 -15   7  11       11.53      -11.70     26.32 o 
 -14   7  11        1.22       16.02     14.56 o 
 -13   7  11       19.96       36.66     15.01 o 
 -12   7  11        0.41        0.55     11.01 o 
 -11   7  11       14.31       -3.06     10.02 o 
 -10   7  11        1.66       16.83     11.40 o 
  -9   7  11       47.71       83.21     12.35 o 
  -8   7  11       71.81       85.01     12.73 o 
  -7   7  11       33.44       25.54      8.86 o 
  -6   7  11        1.23       -7.45      7.45 o 
  -5   7  11        2.33      -10.13     10.13 o 
  -4   7  11        1.60       12.74      8.80 o 
  -3   7  11       41.29       14.63      9.08 o 
  -2   7  11       81.55       75.09      9.65 o 
  -1   7  11       98.18       94.11     11.20 o 
   0   7  11       56.32       47.12     11.89 o 
   1   7  11       43.60       41.36      8.10 o 
   2   7  11      208.52      210.73     16.71 o 
   3   7  11      130.28      121.69     11.95 o 
   4   7  11       35.15       29.86     10.28 o 
   5   7  11        5.62       -2.41     12.28 o 
   6   7  11      101.47       80.25     12.31 o 
   7   7  11        3.77       11.70     12.41 o 
   8   7  11      116.98      130.42     20.37 o 
   9   7  11       64.25       70.95     32.17 o 
  10   7  11       82.31      119.57     21.64 o 
  11   7  11        0.55        4.48     15.40 o 
  12   7  11      106.02      114.04     32.17 o 
  13   7  11        0.00      -14.62     23.39 o 
  14   7  11        2.64      -11.70     26.32 o 
  15   7  11        7.35       17.54     29.24 o 
  16   7  11       35.01       40.14     40.94 o 
 -17   8  11       16.19       46.79     38.01 o 
 -16   8  11       38.47       32.17     35.09 o 
 -15   8  11       73.64       35.09     32.17 o 
 -14   8  11      129.65      157.68     29.24 o 
 -13   8  11       13.17       19.18     14.56 o 
 -12   8  11      107.76      103.06     17.62 o 
 -11   8  11        4.48        5.81     16.55 o 
 -10   8  11        8.45        2.17     10.60 o 
  -9   8  11      505.91      599.32     27.93 o 
  -8   8  11      562.10      497.19     24.00 o 
  -7   8  11        6.19       -1.33      7.72 o 
  -6   8  11      547.13      555.79     28.31 o 
  -5   8  11        6.04        6.63      6.21 o 
  -4   8  11     1022.22      924.12     30.82 o 
  -3   8  11      420.09      405.76     20.78 o 
  -2   8  11       28.63       27.00     10.50 o 
  -1   8  11      529.10      522.03     39.48 o 
   0   8  11      491.98      463.59     26.88 o 
   1   8  11     1694.04     1782.21     87.72 o 
   2   8  11      117.04      121.37     16.54 o 
   3   8  11      285.72      306.67     22.46 o 
   4   8  11        7.02       23.39     17.54 o 
   5   8  11       72.33       52.63     23.39 o 
   6   8  11      712.27      615.30     34.07 o 
   7   8  11      162.36      213.71     39.48 o 
   8   8  11      101.10       65.71     17.48 o 
   9   8  11       14.48      -12.53     26.32 o 
  10   8  11      154.16      132.70     22.46 o 
  11   8  11      206.43      133.31     24.55 o 
  12   8  11        9.19       -1.72     17.48 o 
  13   8  11       78.07       96.50     32.17 o 
  14   8  11       62.06       23.39     29.24 o 
  15   8  11       67.71       29.24     29.24 o 
 -16   9  11        9.57       -8.77     32.17 o 
 -15   9  11        1.43        8.77     29.24 o 
 -14   9  11       15.93       -9.08     19.56 o 
 -13   9  11        0.85       -8.43     19.01 o 
 -12   9  11       11.34       -7.47     18.27 o 
 -11   9  11        0.31        1.32     11.58 o 
 -10   9  11      265.75      241.32     28.58 o 
  -9   9  11        3.10        8.50     10.33 o 
  -8   9  11       49.10       28.46     10.84 o 
  -7   9  11       27.00       13.65      7.85 o 
  -6   9  11      168.23      170.33     23.39 o 
  -5   9  11       20.11       29.77     11.23 o 
  -4   9  11        0.82       -8.45     10.23 o 
  -3   9  11       84.78       48.79     12.41 o 
  -2   9  11       14.85       29.24     10.34 o 
  -1   9  11        6.06        9.75      9.13 o 
   0   9  11       45.30       29.24     14.62 o 
   1   9  11      477.77      447.40     38.01 o 
   2   9  11       81.59       78.95     23.39 o 
   3   9  11      341.85      342.13     35.09 o 
   4   9  11       22.86       26.32     20.47 o 
   5   9  11      117.03      163.75     29.24 o 
   6   9  11      221.37      242.70     35.09 o 
   7   9  11      163.98      222.24     38.01 o 
   8   9  11      395.48      333.35     43.86 o 
   9   9  11      244.72      204.69     38.01 o 
  10   9  11      156.25      186.54     25.78 o 
  11   9  11       24.53       -7.57     17.48 o 
  12   9  11       91.23      108.42     24.81 o 
  13   9  11       26.39       32.17     29.24 o 
  14   9  11       51.72       67.26     32.17 o 
 -15  10  11        0.81       -2.92     32.17 o 
 -14  10  11       17.67       -6.16     19.56 o 
 -13  10  11        1.89        4.16     19.56 o 
 -12  10  11        3.51       11.54     19.56 o 
 -11  10  11        8.25       -1.38     23.39 o 
 -10  10  11        1.94      -16.57     17.00 o 
  -9  10  11       13.08       16.90     18.27 o 
  -8  10  11      153.21      184.22     32.17 o 
  -7  10  11        0.15       23.39     20.47 o 
  -6  10  11       33.07       31.27     13.32 o 
  -5  10  11       27.70       14.35     13.16 o 
  -4  10  11       67.37       50.84     13.32 o 
  -3  10  11       35.82       39.48     12.41 o 
  -2  10  11       75.68       58.17     13.32 o 
  -1  10  11       44.66       19.67     11.23 o 
   0  10  11      183.93      169.60     26.32 o 
   1  10  11        8.27       11.70     17.54 o 
   2  10  11        3.23       11.70     17.54 o 
   3  10  11      278.67      274.87     35.09 o 
   4  10  11      235.83      204.69     32.17 o 
   5  10  11      190.04      184.22     32.17 o 
   6  10  11        0.36       -2.92     20.47 o 
   7  10  11       31.10       57.79     13.08 o 
   8  10  11        1.67        0.00     23.39 o 
   9  10  11      293.51      263.17     43.86 o 
  10  10  11       12.41        2.92     29.24 o 
  11  10  11        0.91       23.39     29.24 o 
  12  10  11       15.89       32.17     32.17 o 
 -13  11  11        5.43       24.92     21.64 o 
 -12  11  11        2.58       -7.91     17.48 o 
 -11  11  11      123.53      145.92     27.40 o 
 -10  11  11       39.98       37.09     19.56 o 
  -9  11  11       13.00        8.77     23.39 o 
  -8  11  11      195.46      157.90     32.17 o 
  -7  11  11      360.77      407.89     28.73 o 
  -6  11  11       43.20       60.42     14.04 o 
  -5  11  11       36.28       43.03     14.04 o 
  -4  11  11      104.88       96.44     16.16 o 
  -3  11  11      311.01      298.26     22.46 o 
  -2  11  11      119.46      123.64     24.86 o 
  -1  11  11       73.93       90.60     15.40 o 
   0  11  11      269.08      280.72     32.17 o 
   1  11  11      700.28      728.11     49.71 o 
   2  11  11      181.06      228.08     32.17 o 
   3  11  11      459.51      523.42     46.79 o 
   4  11  11      197.44      201.77     35.09 o 
   5  11  11       86.82      137.44     32.17 o 
   6  11  11      113.46      131.59     32.17 o 
   7  11  11      113.77      181.30     38.01 o 
   8  11  11        5.18       -5.85     23.39 o 
   9  11  11        6.19       11.70     26.32 o 
  10  11  11       27.97       -8.77     26.32 o 
  11  11  11       56.49       84.80     38.01 o 
 -11  12  11        7.96       16.43     23.39 o 
 -10  12  11        5.56        2.92     23.39 o 
  -9  12  11        5.43        4.80     19.01 o 
  -8  12  11        3.30       12.11     14.04 o 
  -7  12  11        0.20        3.90     11.90 o 
  -6  12  11        0.90        0.00     14.62 o 
  -5  12  11        1.39       -6.38     11.23 o 
  -4  12  11        7.90        4.52     11.23 o 
  -3  12  11        6.33       24.74     13.32 o 
  -2  12  11        3.06       -5.85     12.41 o 
  -1  12  11       14.38       13.05     13.32 o 
   0  12  11        3.98        8.77     20.47 o 
   1  12  11        0.29        0.00     20.47 o 
   2  12  11        0.00        2.92     20.47 o 
   3  12  11        8.75      -17.54     20.47 o 
   4  12  11        5.75        0.00     23.39 o 
   5  12  11        0.88      -20.47     20.47 o 
   6  12  11        1.49        2.92     23.39 o 
   7  12  11        0.40       -8.77     26.32 o 
   8  12  11        1.04      -23.39     26.32 o 
   9  12  11        0.19       -2.92     29.24 o 
  -8  13  11       47.78       38.74     16.16 o 
  -7  13  11      372.86      366.66     28.07 o 
  -6  13  11       13.98       18.13     14.60 o 
  -5  13  11      113.88       99.68     18.27 o 
  -4  13  11        3.66        0.45     13.32 o 
  -3  13  11      690.52      740.94     37.05 o 
  -2  13  11       51.56       64.51     16.54 o 
  -1  13  11      828.09      847.66     40.28 o 
   0  13  11       68.52       49.71     23.39 o 
   1  13  11      257.71      222.24     32.17 o 
   2  13  11       26.49       14.62     23.39 o 
   3  13  11      388.76      462.02     46.79 o 
   4  13  11       41.95       46.79     29.24 o 
   5  13  11       27.98       23.39     26.32 o 
   6  13  11       42.15       32.17     26.32 o 
 -20   0  12       18.05      -11.70     26.32 o 
 -18   0  12       14.84        5.54     19.56 o 
 -16   0  12      624.52      632.87     38.21 o 
 -14   0  12      761.69      769.98     38.21 o 
 -12   0  12     1092.71     1073.49     34.86 o 
 -10   0  12      621.57      726.52     17.94 o 
  -8   0  12     1241.56     1384.75     25.52 o 
  -6   0  12     9647.57     9933.62    117.98 o 
  -4   0  12     1493.12     1635.08     23.74 o 
  -2   0  12     7406.68     6934.82     78.93 o 
   0   0  12     2060.73     2359.27     33.84 o 
   2   0  12     2521.59     2590.76     40.38 o 
   4   0  12      204.29      283.94     12.90 o 
   6   0  12       13.01       10.22      7.66 o 
   8   0  12     1827.64     1810.46     48.54 o 
  10   0  12      132.76      147.32     18.27 o 
  12   0  12      383.16      435.70     28.07 o 
  14   0  12        0.27      -23.15     24.86 o 
  16   0  12       18.91       23.39     26.32 o 
  18   0  12       39.26       35.09     32.17 o 
 -21   1  12        0.15       22.42     24.55 o 
 -20   1  12        0.03       -6.43     24.86 o 
 -19   1  12        1.05       12.93     19.56 o 
 -18   1  12        1.70      -17.48     17.48 o 
 -17   1  12       34.81       41.04     16.26 o 
 -16   1  12       23.89       14.01     12.26 o 
 -15   1  12       50.34       43.37     12.63 o 
 -14   1  12       17.58       25.51     11.27 o 
 -13   1  12       51.81       51.65     10.16 o 
 -12   1  12        5.42       -2.25      7.52 o 
 -11   1  12       48.60       43.25      7.89 o 
 -10   1  12        4.87        3.98      4.90 o 
  -9   1  12        7.34        2.38      4.11 o 
  -8   1  12      159.85      163.13      7.60 o 
  -7   1  12       16.08       26.75      3.76 o 
  -6   1  12       36.29       34.00      3.74 o 
  -5   1  12      456.95      403.28      8.41 o 
  -4   1  12       43.97       38.83      3.29 o 
  -3   1  12       79.31       59.85      3.58 o 
  -2   1  12        0.94       -0.44      2.51 o 
  -1   1  12      642.93      593.04      8.97 o 
   0   1  12        0.01        0.39      2.63 o 
   1   1  12      210.59      216.99      5.70 o 
   2   1  12        0.00       -0.09      3.21 o 
   3   1  12      336.17      359.62      8.76 o 
   4   1  12      214.21      203.38      7.41 o 
   5   1  12        0.42       -0.38      4.49 o 
   6   1  12       44.87       43.00      6.90 o 
   7   1  12       28.13       24.35      6.73 o 
   8   1  12       10.85        8.69      7.27 o 
   9   1  12      146.26      127.71     10.78 o 
  10   1  12       23.47       20.44      9.22 o 
  11   1  12       14.95       -7.89      7.89 o 
  12   1  12        0.34       -0.77      7.86 o 
  13   1  12       23.68       11.32     12.31 o 
  14   1  12        9.99        2.12     11.58 o 
  15   1  12        5.15      -11.58     11.58 o 
  16   1  12        1.64       -7.76     13.77 o 
  17   1  12        0.21       13.04     14.79 o 
  18   1  12        0.80      -13.29     13.29 o 
 -20   2  12       14.56       22.06     22.46 o 
 -19   2  12       14.89       20.47     21.05 o 
 -18   2  12      221.33      237.91     29.50 o 
 -17   2  12       55.58       45.32     30.70 o 
 -16   2  12       44.00       41.55     19.56 o 
 -15   2  12       13.63        7.32     13.63 o 
 -14   2  12      542.36      590.35     24.77 o 
 -13   2  12     1194.21     1142.60     32.64 o 
 -12   2  12      353.86      416.39     17.97 o 
 -11   2  12       98.53       99.38     11.98 o 
 -10   2  12      629.78      717.22     16.04 o 
  -9   2  12      298.92      248.14      9.28 o 
  -8   2  12      126.76      132.90      6.75 o 
  -7   2  12     1385.08     1534.44     19.19 o 
  -6   2  12     5321.16     5773.16     61.04 o 
  -5   2  12     1393.56     1508.34     18.32 o 
  -4   2  12      601.76      691.33     10.57 o 
  -3   2  12     4224.49     4576.66     40.19 o 
  -2   2  12     2590.64     2777.99     26.17 o 
  -1   2  12      390.06      422.04      7.86 o 
   0   2  12      165.82      192.85      5.79 o 
   1   2  12     3288.33     3566.13     33.95 o 
   2   2  12      406.27      430.65      9.19 o 
   3   2  12     1294.58     1625.96     20.58 o 
   4   2  12      375.22      476.52     11.07 o 
   5   2  12        2.45       -1.33      4.66 o 
   6   2  12     2596.35     2425.01     32.90 o 
   7   2  12        0.16        2.35      5.39 o 
   8   2  12      187.59      258.05     13.76 o 
   9   2  12     2138.49     2245.39     46.79 o 
  10   2  12      667.38      731.00     31.40 o 
  11   2  12      555.65      582.70     33.27 o 
  12   2  12      213.85      190.77     19.09 o 
  13   2  12       19.48       27.33     14.00 o 
  14   2  12      114.31      124.42     18.92 o 
  15   2  12        4.88       -3.82     14.00 o 
  16   2  12        9.29        7.60     14.56 o 
  17   2  12       58.60       58.66     17.62 o 
  18   2  12        1.69      -14.56     14.56 o 
 -20   3  12       53.41       67.99     23.79 o 
 -19   3  12        5.55      -12.62     19.56 o 
 -18   3  12       48.24       79.08     23.18 o 
 -17   3  12      209.07      198.21     27.40 o 
 -16   3  12        1.60        6.05     13.63 o 
 -15   3  12      111.92      124.89     17.62 o 
 -14   3  12     1172.05     1229.06     42.47 o 
 -13   3  12     2122.32     2227.88     59.20 o 
 -12   3  12      111.76       85.07     31.08 o 
 -11   3  12       52.84       64.36     10.06 o 
 -10   3  12      917.92      952.16     24.66 o 
  -9   3  12      544.12      557.73     15.00 o 
  -8   3  12        6.78       -3.07      4.36 o 
  -7   3  12      743.31      796.04     15.22 o 
  -6   3  12       20.49        4.10      4.67 o 
  -5   3  12      188.40      214.35      6.76 o 
  -4   3  12      258.40      257.43      7.14 o 
  -3   3  12     3135.21     3179.53     32.61 o 
  -2   3  12     4118.15     4248.90     40.28 o 
  -1   3  12      555.17      667.99     10.70 o 
   0   3  12      741.90      812.61     12.38 o 
   1   3  12     1453.39     1501.77     19.44 o 
   2   3  12     1611.54     1574.88     23.68 o 
   3   3  12       64.26       72.39      5.92 o 
   4   3  12      269.27      312.74     10.79 o 
   5   3  12      157.43      109.49      8.49 o 
   6   3  12       90.63       88.95      9.44 o 
   7   3  12        9.09        0.18      7.41 o 
   8   3  12      210.23      208.63     14.04 o 
   9   3  12      146.14      107.74     12.26 o 
  10   3  12       68.29       60.94     14.56 o 
  11   3  12      421.55      382.75     29.93 o 
  12   3  12      377.47      298.11     61.41 o 
  13   3  12       31.66       23.39     14.00 o 
  14   3  12       23.13       11.91     14.40 o 
  15   3  12       22.80       32.06     15.70 o 
  16   3  12        0.68       -0.56     14.00 o 
  17   3  12       39.98       37.19     17.39 o 
  18   3  12        0.00       -7.62     16.26 o 
 -20   4  12        3.52       35.09     38.01 o 
 -19   4  12       58.80       90.16     23.79 o 
 -18   4  12        1.18       -2.75     16.77 o 
 -17   4  12       11.56       11.03     14.14 o 
 -16   4  12       11.87        4.52     13.29 o 
 -15   4  12       25.60       29.27     16.55 o 
 -14   4  12       91.57      107.33     15.88 o 
 -13   4  12       16.16        0.24     11.58 o 
 -12   4  12       26.80        4.31      9.42 o 
 -11   4  12      186.16      171.92     12.97 o 
 -10   4  12      221.44      188.98     18.90 o 
  -9   4  12       80.74       62.91      9.06 o 
  -8   4  12       28.79        3.16      6.36 o 
  -7   4  12      234.07      214.26      9.54 o 
  -6   4  12       72.71       63.70      5.25 o 
  -5   4  12       97.94       71.18      5.39 o 
  -4   4  12       53.34       67.90      5.65 o 
  -3   4  12       73.00       67.33      4.44 o 
  -2   4  12     2539.30     2761.03     30.29 o 
  -1   4  12       54.79       48.09      4.19 o 
   0   4  12       35.04       46.95      4.84 o 
   1   4  12      165.51      162.93      6.87 o 
   2   4  12       98.20       85.81      6.51 o 
   3   4  12      146.31      157.18      8.39 o 
   4   4  12       14.53       16.45      6.97 o 
   5   4  12      980.59      967.72     23.08 o 
   6   4  12      271.15      231.50     12.65 o 
   7   4  12      472.17      502.02     17.88 o 
   8   4  12       39.36        4.46      9.41 o 
   9   4  12      169.05      144.82     14.11 o 
  10   4  12      315.65      292.88     26.88 o 
  11   4  12       31.46       35.09     18.27 o 
  12   4  12       46.34       38.01     49.71 o 
  13   4  12       21.42       20.47     18.27 o 
  14   4  12        3.12        9.26     15.01 o 
  15   4  12       23.70       16.07     15.01 o 
  16   4  12       10.81        0.09     16.11 o 
  17   4  12       26.93        5.85     17.21 o 
 -19   5  12      136.67      216.39     52.63 o 
 -18   5  12      183.29      190.07     46.79 o 
 -17   5  12        5.71       -2.92     19.56 o 
 -16   5  12       12.32        8.93     19.56 o 
 -15   5  12      148.98      215.22     20.49 o 
 -14   5  12      360.77      377.83     24.00 o 
 -13   5  12      306.70      343.83     19.84 o 
 -12   5  12      275.02      273.21     15.50 o 
 -11   5  12       87.99      102.33     11.78 o 
 -10   5  12     5093.22     5509.69     87.55 o 
  -9   5  12      397.13      456.24     17.17 o 
  -8   5  12      116.01      177.58     11.17 o 
  -7   5  12      195.71      157.90      8.20 o 
  -6   5  12     3391.33     3742.52     55.87 o 
  -5   5  12      213.00      207.57      9.66 o 
  -4   5  12     3251.44     3500.53     44.62 o 
  -3   5  12       20.95       27.62      5.63 o 
  -2   5  12      474.89      626.63     16.12 o 
  -1   5  12     2129.63     2204.50     29.62 o 
   0   5  12      886.24      937.99     17.23 o 
   1   5  12      158.52      149.69      7.62 o 
   2   5  12     1409.82     1384.36     29.47 o 
   3   5  12        0.22        1.49      6.52 o 
   4   5  12       84.97      104.62     11.34 o 
   5   5  12     3485.36     3680.17     69.77 o 
   6   5  12     1303.56     1322.85     35.23 o 
   7   5  12      197.34      202.92     15.11 o 
   8   5  12      177.84      209.31     17.95 o 
   9   5  12      388.67      401.65     54.10 o 
  10   5  12        0.71       -7.20     13.32 o 
  11   5  12       18.77        8.77     16.77 o 
  12   5  12      203.74      206.57     27.86 o 
  13   5  12        0.15        3.90     35.09 o 
  14   5  12      268.93      239.21     43.86 o 
  15   5  12      209.60      217.65     24.72 o 
  16   5  12        3.31       26.71     20.59 o 
  17   5  12       41.32       44.31     19.88 o 
 -19   6  12        1.80       58.48     40.94 o 
 -18   6  12        0.37      -11.70     32.17 o 
 -17   6  12        2.08        8.77     29.24 o 
 -16   6  12        2.18      -11.70     26.32 o 
 -15   6  12        0.93       27.19     20.37 o 
 -14   6  12        2.13       -2.01     16.16 o 
 -13   6  12        0.01       -9.21     11.58 o 
 -12   6  12        4.17        5.97     11.87 o 
 -11   6  12        9.59       -1.47     10.76 o 
 -10   6  12       25.00       26.09     12.10 o 
  -9   6  12       19.19       20.31     10.82 o 
  -8   6  12        2.18       -7.48      8.70 o 
  -7   6  12        5.50       -1.13      8.21 o 
  -6   6  12        0.02       -6.86      7.78 o 
  -5   6  12      167.37      206.78     20.02 o 
  -4   6  12        0.12       12.57      7.53 o 
  -3   6  12       34.07       33.62      7.53 o 
  -2   6  12        7.59       -0.74      8.08 o 
  -1   6  12        5.43       -0.97      6.06 o 
   0   6  12        5.83        6.59      6.11 o 
   1   6  12       37.63       54.29      6.66 o 
   2   6  12       19.21       13.16     10.55 o 
   3   6  12       10.62       14.17      7.74 o 
   4   6  12        0.66       -7.66      7.66 o 
   5   6  12       21.31        2.62      9.08 o 
   6   6  12        4.32       -6.77      9.23 o 
   7   6  12       10.08        6.87     10.61 o 
   8   6  12       36.18       48.74     15.40 o 
   9   6  12        0.34        1.46     16.08 o 
  10   6  12       14.34       10.92     15.40 o 
  11   6  12        1.29        2.92     20.47 o 
  12   6  12        3.70       11.70     23.39 o 
  13   6  12        3.18       35.09     26.32 o 
  14   6  12        4.18       10.86     21.05 o 
  15   6  12        3.10       34.48     24.55 o 
  16   6  12        0.07      -10.68     17.39 o 
 -18   7  12       10.08       14.62     35.09 o 
 -17   7  12        0.84        8.77     32.17 o 
 -16   7  12      155.37      116.97     40.94 o 
 -15   7  12      293.71      274.87     49.71 o 
 -14   7  12       12.66       53.80     20.37 o 
 -13   7  12      169.37      146.00     20.12 o 
 -12   7  12        0.04       -6.84     11.95 o 
 -11   7  12      278.91      318.77     20.21 o 
 -10   7  12       20.27       42.75     12.10 o 
  -9   7  12      267.46      293.92     18.32 o 
  -8   7  12      856.69      959.33     41.00 o 
  -7   7  12       66.07       78.95     11.02 o 
  -6   7  12      346.14      324.60     17.70 o 
  -5   7  12        2.06        4.52      8.88 o 
  -4   7  12    14006.98    15337.83    214.04 o 
  -3   7  12       87.19       83.73     15.92 o 
  -2   7  12     3575.71     3807.30    113.97 o 
  -1   7  12     2740.45     3095.58     72.52 o 
   0   7  12     5840.61     6304.01    139.33 o 
   1   7  12     1525.95     1691.47     49.38 o 
   2   7  12     7389.28     7608.35    151.72 o 
   3   7  12     2711.43     2773.33     78.49 o 
   4   7  12     2498.19     2721.39     62.28 o 
   5   7  12      630.61      709.58     28.01 o 
   6   7  12      367.36      362.77     26.64 o 
   7   7  12        4.75       13.05     13.32 o 
   8   7  12      284.61      329.23     27.86 o 
   9   7  12      161.95      190.20     24.55 o 
  10   7  12     2250.28     2201.96    157.90 o 
  11   7  12        0.46      -15.40     15.40 o 
  12   7  12      510.31      470.79     52.63 o 
  13   7  12      149.46      152.06     38.01 o 
  14   7  12     1182.18     1254.46     84.80 o 
  15   7  12        0.01      -22.46     22.46 o 
 -17   8  12        2.05       40.94     35.09 o 
 -16   8  12        3.95      -20.47     29.24 o 
 -15   8  12       25.14      -23.39     26.32 o 
 -14   8  12        8.02      -16.51     17.48 o 
 -13   8  12       16.20       10.47     19.56 o 
 -12   8  12       74.23       62.04     15.65 o 
 -11   8  12       54.11       48.60     14.44 o 
 -10   8  12        1.30        6.50     10.95 o 
  -9   8  12      107.50      132.57     16.77 o 
  -8   8  12      248.87      248.17     18.42 o 
  -7   8  12        3.60       18.98     10.13 o 
  -6   8  12      342.93      317.52     21.05 o 
  -5   8  12       53.17       53.75      8.86 o 
  -4   8  12        8.23       19.24      9.23 o 
  -3   8  12       57.64       43.60     10.96 o 
  -2   8  12      113.05      110.64     15.40 o 
  -1   8  12      307.62      282.05     21.64 o 
   0   8  12       31.57       11.25     13.32 o 
   1   8  12      155.71      195.39     19.56 o 
   2   8  12      107.96       87.82     16.54 o 
   3   8  12      610.19      637.46     49.71 o 
   4   8  12       76.45       84.80     23.39 o 
   5   8  12       11.63        0.00     20.47 o 
   6   8  12      454.30      441.55     43.86 o 
   7   8  12       27.58       31.00     15.40 o 
   8   8  12       10.43       17.74     15.40 o 
   9   8  12        3.92       24.86     16.54 o 
  10   8  12       21.19       13.16     16.54 o 
  11   8  12      133.37      129.44     24.55 o 
  12   8  12       36.97        5.85     26.32 o 
  13   8  12        8.10       26.32     26.32 o 
  14   8  12        8.90      -11.70     26.32 o 
  15   8  12       76.68      137.44     40.94 o 
 -16   9  12       39.50       26.32     32.17 o 
 -15   9  12        0.27      -29.24     29.24 o 
 -14   9  12        0.04        6.68     21.64 o 
 -13   9  12        1.90       -6.88     17.48 o 
 -12   9  12       35.68        5.85     18.61 o 
 -11   9  12        4.56        2.92     12.04 o 
 -10   9  12      103.04       85.44     15.13 o 
  -9   9  12        5.74        1.21     10.60 o 
  -8   9  12      704.90      721.98     37.29 o 
  -7   9  12       75.40       56.96     10.46 o 
  -6   9  12      613.13      594.07     31.60 o 
  -5   9  12      146.81      151.72     18.27 o 
  -4   9  12      197.37      205.68     18.27 o 
  -3   9  12      100.74       64.18     13.32 o 
  -2   9  12        2.03       -7.31     10.34 o 
  -1   9  12       83.41       87.72     20.47 o 
   0   9  12       86.63      105.27     23.39 o 
   1   9  12       23.51        5.85     17.54 o 
   2   9  12      167.67      163.75     29.24 o 
   3   9  12      153.62      198.84     29.24 o 
   4   9  12      541.35      505.88     46.79 o 
   5   9  12       77.49       29.24     23.39 o 
   6   9  12      607.36      693.02     55.56 o 
   7   9  12      376.90      464.94     49.71 o 
   8   9  12        5.32       35.09     26.32 o 
   9   9  12       74.03       93.57     32.17 o 
  10   9  12       86.04       73.10     32.17 o 
  11   9  12       24.74       20.47     29.24 o 
  12   9  12       13.62       -2.92     26.32 o 
  13   9  12       10.97       20.47     29.24 o 
 -14  10  12        2.71       13.16     20.68 o 
 -13  10  12       61.90       59.50     23.71 o 
 -12  10  12      156.48      178.52     32.17 o 
 -11  10  12       11.69        8.77     23.39 o 
 -10  10  12       83.96      112.47     15.49 o 
  -9  10  12      345.72      319.22     31.60 o 
  -8  10  12        4.36       14.62     23.39 o 
  -7  10  12       54.63       44.28     14.04 o 
  -6  10  12      324.74      316.36     24.55 o 
  -5  10  12      374.94      387.76     26.64 o 
  -4  10  12       17.30       20.47     12.41 o 
  -3  10  12        8.76       21.20     11.90 o 
  -2  10  12      651.93      662.32     33.08 o 
  -1  10  12      493.96      482.48     40.94 o 
   0  10  12        0.63       14.62     17.54 o 
   1  10  12      193.79      160.83     29.24 o 
   2  10  12      201.32      198.84     29.24 o 
   3  10  12      970.78      970.82     61.41 o 
   4  10  12      141.36       78.95     26.32 o 
   5  10  12      101.08      114.04     29.24 o 
   6  10  12       52.16       93.57     29.24 o 
   7  10  12      753.92      964.97     70.18 o 
   8  10  12       59.96       55.56     32.17 o 
   9  10  12       81.33      137.44     38.01 o 
  10  10  12       13.00      -20.47     26.32 o 
  11  10  12      164.96      146.21     40.94 o 
  12  10  12        0.09      -14.62     26.32 o 
 -13  11  12        3.24       -1.46     20.68 o 
 -12  11  12        0.41      -19.01     19.01 o 
 -11  11  12        0.58      -11.70     17.48 o 
 -10  11  12        5.71      -11.70     23.39 o 
  -9  11  12        3.38       -2.92     20.47 o 
  -8  11  12        0.71       20.05     14.04 o 
  -7  11  12       30.27       22.56     14.04 o 
  -6  11  12        3.70        6.30     13.32 o 
  -5  11  12        1.08       -0.80     11.23 o 
  -4  11  12        7.46        8.04     13.16 o 
  -3  11  12       41.17       19.34     13.32 o 
  -2  11  12        1.78        8.77     12.41 o 
  -1  11  12       17.22        0.00     17.54 o 
   0  11  12        3.72       20.47     17.54 o 
   1  11  12       10.25        0.00     17.54 o 
   2  11  12       10.49       -2.92     20.47 o 
   3  11  12        0.18       11.70     20.47 o 
   4  11  12        0.16      -17.54     20.47 o 
   5  11  12       20.24        0.00     20.47 o 
   6  11  12        9.03        8.77     23.39 o 
   7  11  12        0.04       -2.92     23.39 o 
   8  11  12        6.98      -17.54     23.39 o 
   9  11  12        2.42        2.92     26.32 o 
  10  11  12        3.13        8.77     29.24 o 
 -10  12  12       82.62      119.89     35.09 o 
  -9  12  12      100.21      219.31     40.94 o 
  -8  12  12        0.76      -14.04     14.04 o 
  -7  12  12        1.40       -2.47     13.32 o 
  -6  12  12       32.78       44.41     16.16 o 
  -5  12  12      200.86      216.47     22.46 o 
  -4  12  12       11.46       -6.97     13.32 o 
  -3  12  12       23.16       15.75     13.32 o 
  -2  12  12      503.04      460.01     29.93 o 
  -1  12  12      524.63      593.60     46.79 o 
   0  12  12        1.51        5.85     17.54 o 
   1  12  12      166.98      184.22     32.17 o 
   2  12  12      287.35      257.33     38.01 o 
   3  12  12      253.35      312.88     40.94 o 
   4  12  12      125.90       87.72     29.24 o 
   5  12  12      258.86      307.04     43.86 o 
   6  12  12       54.01       49.71     29.24 o 
   7  12  12       18.72       -2.92     26.32 o 
   8  12  12       60.95       90.65     35.09 o 
  -7  13  12       19.48       14.07     16.16 o 
  -6  13  12        3.08       -2.70     21.93 o 
  -5  13  12       14.15       12.95     19.01 o 
  -4  13  12        6.97       16.08     16.08 o 
  -3  13  12       20.00       42.40     16.54 o 
  -2  13  12       27.27       78.95     26.32 o 
  -1  13  12        0.48        0.00     20.47 o 
   0  13  12        2.23       -2.92     20.47 o 
   1  13  12        7.87       17.54     20.47 o 
   2  13  12        3.03        0.00     20.47 o 
   3  13  12        6.57       26.32     26.32 o 
   4  13  12       10.53       38.01     26.32 o 
   5  13  12        9.43       17.54     26.32 o 
 -19   0  13        0.79      -23.39     26.32 o 
 -17   0  13        4.60        3.10     17.48 o 
 -15   0  13        4.34      -16.08     16.08 o 
 -13   0  13        2.16       -8.77     12.41 o 
 -11   0  13        1.35       -1.55      8.91 o 
  -9   0  13       16.74        6.09      5.87 o 
  -7   0  13       31.62       33.24      5.93 o 
  -5   0  13      104.12       87.82      6.36 o 
  -3   0  13        6.21        4.77      3.64 o 
  -1   0  13      166.41      163.95      7.48 o 
   1   0  13       11.44       15.83      4.94 o 
   3   0  13       24.09        6.62      6.76 o 
   5   0  13        1.01       -4.99      6.11 o 
   7   0  13        0.00       -3.12     10.13 o 
   9   0  13        1.54       -1.31     12.65 o 
  11   0  13        2.57      -13.16     13.16 o 
  13   0  13        6.89       -0.90     13.32 o 
  15   0  13        0.01      -12.40     12.40 o 
  17   0  13        1.59       35.09     29.24 o 
 -20   1  13        6.24        9.19     21.05 o 
 -19   1  13        6.65        6.77     19.56 o 
 -18   1  13       27.07       43.86     30.70 o 
 -17   1  13       16.03       18.62     20.47 o 
 -16   1  13      324.11      398.98     22.06 o 
 -15   1  13      127.82      137.07     15.30 o 
 -14   1  13       33.13       29.79     11.42 o 
 -13   1  13       42.51       39.52      9.87 o 
 -12   1  13       19.28       21.22      8.85 o 
 -11   1  13      256.79      263.20     12.49 o 
 -10   1  13       32.75       32.86      6.14 o 
  -9   1  13      291.18      304.49      9.39 o 
  -8   1  13      836.98      885.99     13.66 o 
  -7   1  13     1217.62     1285.80     17.17 o 
  -6   1  13       57.63       63.30      4.94 o 
  -5   1  13     2820.84     2914.64     29.78 o 
  -4   1  13       63.32       72.29      4.13 o 
  -3   1  13     1247.17     1064.96     13.19 o 
  -2   1  13      152.36      190.71      5.50 o 
  -1   1  13     7476.65     7265.97     61.11 o 
   0   1  13     1946.05     2124.65     21.82 o 
   1   1  13     2660.80     2539.28     26.01 o 
   2   1  13      498.38      478.18     10.49 o 
   3   1  13     7796.94     8355.74     83.49 o 
   4   1  13        6.32        2.09      4.58 o 
   5   1  13     1662.10     1784.45     27.78 o 
   6   1  13      155.92      185.59      9.79 o 
   7   1  13      415.95      430.80     14.28 o 
   8   1  13      586.75      614.01     17.41 o 
   9   1  13      213.44      296.72     15.12 o 
  10   1  13      278.59      256.23     15.25 o 
  11   1  13      202.27      154.99     12.29 o 
  12   1  13      740.50      761.06     25.52 o 
  13   1  13       37.93       24.91     12.68 o 
  14   1  13       28.62       11.81     15.88 o 
  15   1  13       32.01       31.15     14.00 o 
  16   1  13       44.49       25.66     15.01 o 
  17   1  13       34.32       21.26     20.17 o 
  18   1  13       17.85       59.07     25.78 o 
 -20   2  13        0.70        8.22     21.64 o 
 -19   2  13        2.20       20.89     21.05 o 
 -18   2  13        4.05       14.62     20.37 o 
 -17   2  13        9.48        8.31     19.56 o 
 -16   2  13       82.23      101.90     21.05 o 
 -15   2  13       99.25       79.09     16.26 o 
 -14   2  13        2.62        1.01     14.24 o 
 -13   2  13      299.17      297.06     23.21 o 
 -12   2  13     1108.83     1096.99     28.12 o 
 -11   2  13       22.23        0.86      7.71 o 
 -10   2  13       17.69        4.24      6.29 o 
  -9   2  13      123.22      115.50      8.01 o 
  -8   2  13      872.57      789.00     14.67 o 
  -7   2  13       99.65       89.24      6.52 o 
  -6   2  13      193.34      202.90      6.85 o 
  -5   2  13       47.75       54.70      4.15 o 
  -4   2  13        1.00       -2.42      3.12 o 
  -3   2  13      186.04      191.18      5.48 o 
  -2   2  13      223.23      256.77      6.42 o 
  -1   2  13        0.64       -1.95      2.82 o 
   0   2  13      658.24      543.62      9.49 o 
   1   2  13      220.46      249.54      6.97 o 
   2   2  13      179.37      213.94      6.83 o 
   3   2  13      398.39      405.71      9.94 o 
   4   2  13       62.24       53.00      6.24 o 
   5   2  13        2.74       -3.72      5.16 o 
   6   2  13      160.20      166.65      8.70 o 
   7   2  13        0.92       -1.54      5.27 o 
   8   2  13       39.98       28.78      8.79 o 
   9   2  13       20.57        7.60     12.04 o 
  10   2  13        2.04      -11.70     12.04 o 
  11   2  13      417.82      324.11     25.39 o 
  12   2  13      403.75      331.46     27.86 o 
  13   2  13       53.89       40.82     14.56 o 
  14   2  13        0.83       -0.97     13.51 o 
  15   2  13        3.45       -9.90     14.00 o 
  16   2  13       30.55       30.59     16.22 o 
  17   2  13        3.38      -16.51     16.51 o 
  18   2  13        0.99      -14.68     16.55 o 
 -20   3  13       95.39       89.19     25.94 o 
 -19   3  13       28.45       20.89     21.05 o 
 -18   3  13        0.02       28.95     20.37 o 
 -17   3  13       82.63       92.86     36.55 o 
 -16   3  13       39.26       25.57     15.01 o 
 -15   3  13       26.86        1.95     17.00 o 
 -14   3  13      262.48      294.75     42.87 o 
 -13   3  13      834.46      857.72     34.42 o 
 -12   3  13       53.36       30.57     12.87 o 
 -11   3  13      110.47      100.68     11.91 o 
 -10   3  13     1233.75     1301.00     33.36 o 
  -9   3  13      342.75      390.02     13.00 o 
  -8   3  13      281.62      255.88      9.75 o 
  -7   3  13      307.80      294.93      9.78 o 
  -6   3  13       89.42       96.45      5.39 o 
  -5   3  13      413.61      442.59      9.72 o 
  -4   3  13     1326.70     1348.61     17.34 o 
  -3   3  13      288.86      274.01      8.22 o 
  -2   3  13     1101.35     1183.02     17.06 o 
  -1   3  13     2270.93     2399.40     25.55 o 
   0   3  13       40.09       41.52      4.06 o 
   1   3  13        7.60        1.90      3.33 o 
   2   3  13       31.91       46.79      4.16 o 
   3   3  13        8.20       -0.59      4.24 o 
   4   3  13        5.64       -1.81      4.98 o 
   5   3  13       33.21       31.31      7.01 o 
   6   3  13        0.13        0.65      7.17 o 
   7   3  13       27.33       29.92     10.75 o 
   8   3  13       42.19       27.42     12.10 o 
   9   3  13       44.18       19.30     12.04 o 
  10   3  13      346.40      319.29     22.47 o 
  11   3  13      951.32      821.32     42.35 o 
  12   3  13        6.45       -3.84     16.16 o 
  13   3  13      125.73      138.16     23.71 o 
  14   3  13       13.21       -0.22     14.00 o 
  15   3  13      129.79      115.51     19.52 o 
  16   3  13       19.16       11.90     15.70 o 
  17   3  13        2.55        1.95     16.88 o 
 -20   4  13       71.67      117.29     24.80 o 
 -19   4  13        0.15       -3.23     18.92 o 
 -18   4  13        2.20        8.00     18.92 o 
 -17   4  13       60.19       91.69     18.42 o 
 -16   4  13       40.76       50.09     15.65 o 
 -15   4  13       15.44       -1.50     13.63 o 
 -14   4  13      322.64      313.68     28.07 o 
 -13   4  13        5.13       17.44     12.38 o 
 -12   4  13        0.08       -8.33      8.33 o 
 -11   4  13        1.40       -2.20      7.82 o 
 -10   4  13      153.67      149.16     12.80 o 
  -9   4  13      724.79      713.45     22.10 o 
  -8   4  13       54.47       28.99      8.06 o 
  -7   4  13      168.45      151.32     10.46 o 
  -6   4  13      916.86      894.69     16.79 o 
  -5   4  13      687.75      730.52     13.68 o 
  -4   4  13      983.25     1043.92     15.50 o 
  -3   4  13     1606.89     1444.36     18.93 o 
  -2   4  13      171.50      267.46      8.27 o 
  -1   4  13      238.02      238.63      7.32 o 
   0   4  13     3207.75     3419.73     39.49 o 
   1   4  13      731.19      702.49     13.82 o 
   2   4  13      264.42      299.82     10.61 o 
   3   4  13     1378.53     1361.17     27.15 o 
   4   4  13      312.24      301.70     13.21 o 
   5   4  13        5.30        9.70      7.17 o 
   6   4  13        2.26        6.34      7.52 o 
   7   4  13     2357.61     2264.77     45.28 o 
   8   4  13       10.23        6.01      9.08 o 
   9   4  13      271.05      253.27     17.45 o 
  10   4  13     1632.80     1507.64     57.90 o 
  11   4  13      283.11      321.55     29.93 o 
  12   4  13       60.96       68.93     21.64 o 
  13   4  13       27.66      -17.54     17.54 o 
  14   4  13       73.60       78.99     21.38 o 
  15   4  13        0.28        6.37     15.88 o 
  16   4  13       10.52       41.15     17.62 o 
  17   4  13        0.02        3.11     17.39 o 
 -19   5  13        0.19      -17.54     35.09 o 
 -18   5  13       14.25        0.00     35.09 o 
 -17   5  13        9.95       -4.77     19.56 o 
 -16   5  13       11.30        5.44     16.64 o 
 -15   5  13        1.58        7.31     12.87 o 
 -14   5  13       10.67       14.68     11.89 o 
 -13   5  13        6.15        2.80     11.58 o 
 -12   5  13       70.30       59.29     11.40 o 
 -11   5  13       26.47       24.27      8.96 o 
 -10   5  13       96.48      115.64     11.45 o 
  -9   5  13       53.72       33.39      9.43 o 
  -8   5  13      241.37      219.32     11.99 o 
  -7   5  13        2.34       -7.44      7.44 o 
  -6   5  13      285.45      263.98     11.60 o 
  -5   5  13       39.51       22.15      7.59 o 
  -4   5  13       40.14       25.52      7.06 o 
  -3   5  13       35.47       20.35      5.41 o 
  -2   5  13        0.14        2.96      4.46 o 
  -1   5  13       86.53       95.81      6.17 o 
   0   5  13       82.81       78.74      6.01 o 
   1   5  13       38.01       35.73      6.14 o 
   2   5  13       61.37       45.45      7.94 o 
   3   5  13        1.23       -6.28      6.28 o 
   4   5  13       13.79       13.95      6.08 o 
   5   5  13       43.36       31.83      9.97 o 
   6   5  13      160.40      151.02     14.77 o 
   7   5  13       17.53        2.40      9.85 o 
   8   5  13      113.39      100.50     15.01 o 
   9   5  13       69.07       49.92     14.40 o 
  10   5  13       45.99       62.30     15.01 o 
  11   5  13       12.38       21.12     18.27 o 
  12   5  13       63.30       32.17     36.55 o 
  13   5  13        1.31       -9.10     18.27 o 
  14   5  13        0.42        5.23     19.56 o 
  15   5  13        9.40        9.48     16.20 o 
  16   5  13        9.61       24.94     18.16 o 
 -18   6  13        3.22       14.62     32.17 o 
 -17   6  13      154.61      169.60     46.79 o 
 -16   6  13       14.74      -26.32     26.32 o 
 -15   6  13      798.61      881.07     49.50 o 
 -14   6  13       21.25       57.75     20.37 o 
 -13   6  13      196.80      207.95     21.98 o 
 -12   6  13      199.81      222.54     21.43 o 
 -11   6  13     1193.06     1230.80     37.70 o 
 -10   6  13       37.06       34.10     11.33 o 
  -9   6  13     1022.52     1081.35     29.85 o 
  -8   6  13     2526.55     2566.88     50.34 o 
  -7   6  13      304.13      295.43     20.79 o 
  -6   6  13      145.00      212.66     15.25 o 
  -5   6  13     3472.87     3715.85    117.33 o 
  -4   6  13     2489.40     2694.21     53.87 o 
  -3   6  13      492.03      565.41     18.57 o 
  -2   6  13      341.81      371.97     16.14 o 
  -1   6  13     1455.01     1368.92     31.33 o 
   0   6  13      676.95      756.26     32.65 o 
   1   6  13      963.68     1044.63     34.56 o 
   2   6  13      116.01      107.02     13.08 o 
   3   6  13     4468.60     4713.72     85.60 o 
   4   6  13      968.59     1008.22     29.71 o 
   5   6  13      865.71      889.92     39.06 o 
   6   6  13      398.37      407.00     23.03 o 
   7   6  13     2558.33     2764.20     81.50 o 
   8   6  13      223.96      227.37     23.71 o 
   9   6  13      437.90      537.27     58.48 o 
  10   6  13      130.13      125.81     22.74 o 
  11   6  13      896.90     1043.92     70.18 o 
  12   6  13      852.49      908.90    131.59 o 
  13   6  13       35.92       10.53     19.46 o 
  14   6  13       68.37       71.76     24.55 o 
  15   6  13      682.62      687.48     48.56 o 
  16   6  13      110.65      157.78     25.85 o 
 -18   7  13        2.18       32.17     38.01 o 
 -17   7  13        1.60       35.09     35.09 o 
 -16   7  13        1.66       29.24     32.17 o 
 -15   7  13        1.83       52.63     32.17 o 
 -14   7  13        9.02      -26.32     26.32 o 
 -13   7  13        3.85      -12.87     12.87 o 
 -12   7  13        0.12       -0.80     12.87 o 
 -11   7  13       49.85       51.12     14.87 o 
 -10   7  13       30.46       44.02     12.46 o 
  -9   7  13       34.97       41.14     11.87 o 
  -8   7  13       22.57       12.05      9.97 o 
  -7   7  13      193.12      165.33     16.20 o 
  -6   7  13       90.87       88.67     11.56 o 
  -5   7  13        3.68        4.23      8.67 o 
  -4   7  13     1171.51     1275.75     33.00 o 
  -3   7  13       10.09        3.71     21.55 o 
  -2   7  13       47.78       31.56     12.24 o 
  -1   7  13        1.19       -6.23     11.02 o 
   0   7  13      742.00      736.73     23.44 o 
   1   7  13       13.76       -8.77     14.47 o 
   2   7  13      198.42      169.80     20.68 o 
   3   7  13        1.58        1.12     23.39 o 
   4   7  13      150.67      147.46     19.56 o 
   5   7  13       34.75       24.37     11.90 o 
   6   7  13        9.01       14.17     13.32 o 
   7   7  13       20.11       15.30     13.32 o 
   8   7  13       70.47       76.22     18.27 o 
   9   7  13        4.04       17.54     17.54 o 
  10   7  13       22.64       41.26     23.39 o 
  11   7  13        2.11        5.85     20.47 o 
  12   7  13        0.80        0.00     23.39 o 
  13   7  13        0.08       -2.92     23.39 o 
  14   7  13       29.22       48.00     23.79 o 
  15   7  13        0.17       -1.75     25.29 o 
 -17   8  13       35.87       64.33     38.01 o 
 -16   8  13        1.67       -5.85     32.17 o 
 -15   8  13      165.89      152.06     43.86 o 
 -14   8  13      190.61      141.27     28.95 o 
 -13   8  13       86.42       85.20     35.09 o 
 -12   8  13      127.75      107.96     29.00 o 
 -11   8  13      289.41      249.93     21.74 o 
 -10   8  13      275.73      274.47     21.52 o 
  -9   8  13        5.01       26.20     13.76 o 
  -8   8  13      983.00      950.46     42.07 o 
  -7   8  13        9.86       12.49     24.86 o 
  -6   8  13      352.88      294.71     17.09 o 
  -5   8  13        0.79       -6.33      6.33 o 
  -4   8  13        3.12       16.48     11.70 o 
  -3   8  13      546.57      578.98     43.86 o 
  -2   8  13      345.27      347.97     32.17 o 
  -1   8  13        4.77       20.47     17.54 o 
   0   8  13      676.54      745.66     49.71 o 
   1   8  13      653.44      690.10     49.71 o 
   2   8  13      175.29      157.90     29.24 o 
   3   8  13      512.13      479.56     43.86 o 
   4   8  13     2534.69     2707.76    116.97 o 
   5   8  13      903.10      812.91     58.48 o 
   6   8  13     1047.71     1049.77     70.18 o 
   7   8  13      376.95      356.75     43.86 o 
   8   8  13      285.43      325.84     28.73 o 
   9   8  13      543.45      551.43     37.05 o 
  10   8  13       93.30       67.67     21.64 o 
  11   8  13      134.37      148.30     29.24 o 
  12   8  13      261.45      271.95     43.86 o 
  13   8  13      112.14      184.22     40.94 o 
  14   8  13       70.38       93.57     35.09 o 
 -16   9  13        8.83       46.79     40.94 o 
 -15   9  13        3.59       -5.85     32.17 o 
 -14   9  13       15.06       23.39     22.74 o 
 -13   9  13       47.75       10.77     19.56 o 
 -12   9  13       80.61       61.41     33.63 o 
 -11   9  13        1.17       16.17     17.48 o 
 -10   9  13       33.74       38.55     22.18 o 
  -9   9  13        2.98       10.25     10.60 o 
  -8   9  13      469.82      507.93     27.01 o 
  -7   9  13      255.35      240.85     23.00 o 
  -6   9  13      133.81      100.76     16.16 o 
  -5   9  13       53.31       56.39     14.04 o 
  -4   9  13      319.32      321.09     23.71 o 
  -3   9  13      195.34      149.13     23.39 o 
  -2   9  13      158.15      140.36     23.39 o 
  -1   9  13      176.60      184.22     26.32 o 
   0   9  13      472.47      561.44     43.86 o 
   1   9  13       52.88       20.47     20.47 o 
   2   9  13       53.46        8.77     20.47 o 
   3   9  13        0.30       11.70     17.54 o 
   4   9  13      829.83      792.44     58.48 o 
   5   9  13        0.24      -17.54     17.54 o 
   6   9  13      127.57      140.36     32.17 o 
   7   9  13       38.39       67.26     29.24 o 
   8   9  13      178.58      210.54     40.94 o 
   9   9  13       44.59       52.63     29.24 o 
  10   9  13       31.05       26.32     29.24 o 
  11   9  13       18.83       17.54     29.24 o 
 -14  10  13        2.35       17.54     22.74 o 
 -13  10  13        0.00        2.00     19.56 o 
 -12  10  13       31.01       49.98     22.46 o 
 -11  10  13       85.74       69.91     22.46 o 
 -10  10  13       52.11       63.91     21.64 o 
  -9  10  13       31.47       40.49     10.69 o 
  -8  10  13      100.54      102.68     18.92 o 
  -7  10  13      367.08      301.44     27.78 o 
  -6  10  13        6.38        2.47     13.32 o 
  -5  10  13      126.06       90.47     17.48 o 
  -4  10  13      161.88      174.16     20.47 o 
  -3  10  13      377.84      380.14     38.01 o 
  -2  10  13       89.26       73.10     20.47 o 
  -1  10  13       65.55       52.63     20.47 o 
   0  10  13       70.61       84.80     23.39 o 
   1  10  13        0.46       26.32     20.47 o 
   2  10  13       64.29       35.09     20.47 o 
   3  10  13      158.23      143.28     29.24 o 
   4  10  13        4.35      -14.62     17.54 o 
   5  10  13       46.03       55.56     26.32 o 
   6  10  13       13.99      -11.70     23.39 o 
   7  10  13      180.35      169.60     38.01 o 
   8  10  13       38.58       61.41     32.17 o 
   9  10  13       42.82       29.24     29.24 o 
  10  10  13       51.84       46.79     35.09 o 
  11  10  13       29.98       40.94     32.17 o 
 -12  11  13       51.09       72.37     24.55 o 
 -11  11  13        1.45        0.00     18.61 o 
 -10  11  13        3.75       11.70     26.32 o 
  -9  11  13        2.73      -14.04     14.04 o 
  -8  11  13      450.40      508.62     33.70 o 
  -7  11  13        0.17        2.92     14.04 o 
  -6  11  13       95.01       73.10     27.78 o 
  -5  11  13       20.81        1.46     19.01 o 
  -4  11  13      424.57      451.40     29.93 o 
  -3  11  13       19.71       32.17     20.47 o 
  -2  11  13        6.60      -14.62     14.62 o 
  -1  11  13      100.65       84.80     23.39 o 
   0  11  13      213.30      242.70     32.17 o 
   1  11  13      424.73      462.02     43.86 o 
   2  11  13       11.83      -11.70     20.47 o 
   3  11  13      163.54      116.97     29.24 o 
   4  11  13      225.79      263.17     38.01 o 
   5  11  13       17.60       32.17     23.39 o 
   6  11  13       36.85       58.48     29.24 o 
   7  11  13       95.68       99.42     32.17 o 
   8  11  13      136.05      152.06     38.01 o 
   9  11  13        0.62       17.54     29.24 o 
  10  11  13        1.49       -5.85     29.24 o 
 -10  12  13        0.86        9.87     16.16 o 
  -9  12  13        0.04       14.62     23.39 o 
  -8  12  13        0.05       11.11     15.40 o 
  -7  12  13        0.06       -3.76     14.04 o 
  -6  12  13        7.11      -12.40     12.40 o 
  -5  12  13        1.11        5.43     14.04 o 
  -4  12  13        4.39       16.42     13.32 o 
  -3  12  13        0.25        2.92     17.54 o 
  -2  12  13        5.07       29.24     20.47 o 
  -1  12  13        1.37       -2.92     17.54 o 
   0  12  13        0.00        5.85     20.47 o 
   1  12  13        0.38       23.39     23.39 o 
   2  12  13        0.14       -2.92     20.47 o 
   3  12  13        0.25      -20.47     20.47 o 
   4  12  13        2.33       -2.92     23.39 o 
   5  12  13        0.96       17.54     26.32 o 
   6  12  13        5.21       26.32     29.24 o 
   7  12  13        0.01       -5.85     26.32 o 
  -6  13  13       47.71       32.17     23.39 o 
  -5  13  13      411.49      436.73     52.63 o 
  -4  13  13       96.25       91.97     20.47 o 
  -3  13  13      169.92      225.16     32.17 o 
  -2  13  13       21.40       32.17     23.39 o 
  -1  13  13      381.37      377.22     40.94 o 
   0  13  13      222.16      260.25     35.09 o 
   1  13  13      111.53       73.10     29.24 o 
   2  13  13       53.09       61.41     26.32 o 
   3  13  13       86.36       52.63     29.24 o 
   4  13  13        2.91        0.00     23.39 o 
 -20   0  14        2.88       -2.92     26.32 o 
 -18   0  14      179.40      181.30     35.09 o 
 -16   0  14      187.27      214.72     27.78 o 
 -14   0  14     1341.47     1394.60     53.64 o 
 -12   0  14      215.90      223.32     17.39 o 
 -10   0  14      439.50      422.01     18.78 o 
  -8   0  14        4.53       26.91      6.09 o 
  -6   0  14     9921.85    10490.66    135.72 o 
  -4   0  14        4.25        0.69      5.16 o 
  -2   0  14       11.98        8.72      4.28 o 
   0   0  14     3244.02     3799.80     51.65 o 
   2   0  14     5814.79     5974.57     83.68 o 
   4   0  14      468.45      392.74     17.28 o 
   6   0  14      432.22      427.23     23.48 o 
   8   0  14     3553.39     3348.91     77.78 o 
  10   0  14     1150.83     1124.91     36.96 o 
  12   0  14       88.09       59.40     16.16 o 
  14   0  14      540.69      522.67     31.37 o 
  16   0  14        1.09       17.54     26.32 o 
 -20   1  14        0.80      -25.73     26.32 o 
 -19   1  14       13.63        6.87     20.37 o 
 -18   1  14        0.14       10.82     20.47 o 
 -17   1  14       10.09       46.22     16.11 o 
 -16   1  14       14.01       -3.60     14.00 o 
 -15   1  14       20.10       10.71     11.56 o 
 -14   1  14      204.10      228.81     23.64 o 
 -13   1  14      111.95      101.71     11.91 o 
 -12   1  14       12.93       -2.49      8.06 o 
 -11   1  14       20.47       11.11      7.85 o 
 -10   1  14       15.07        1.09      6.13 o 
  -9   1  14        0.93        1.64      4.89 o 
  -8   1  14        3.08        1.66      4.00 o 
  -7   1  14      110.89      102.83      5.91 o 
  -6   1  14       29.28       30.23      4.91 o 
  -5   1  14        1.11        0.76      3.35 o 
  -4   1  14        0.08        1.59      3.22 o 
  -3   1  14        5.23        1.94      2.97 o 
  -2   1  14      140.40      126.58      4.92 o 
  -1   1  14       30.88       41.57      4.03 o 
   0   1  14      180.89      176.60      5.92 o 
   1   1  14       85.16       70.33      4.79 o 
   2   1  14      166.69      152.22      7.08 o 
   3   1  14       65.18       66.04      6.52 o 
   4   1  14        1.56       -0.14      5.28 o 
   5   1  14       88.29       72.67      7.70 o 
   6   1  14        1.23       -6.28      6.28 o 
   7   1  14        0.37       -6.27      7.22 o 
   8   1  14      171.12      154.01     11.58 o 
   9   1  14      124.44      109.84     11.56 o 
  10   1  14       71.54       53.76     10.76 o 
  11   1  14       17.70       -5.32      9.58 o 
  12   1  14        4.08       -0.40      8.48 o 
  13   1  14       18.68       11.56     12.87 o 
  14   1  14       12.41        5.26     12.68 o 
  15   1  14        4.92        2.68     13.29 o 
  16   1  14        0.05        3.34     14.14 o 
  17   1  14        1.73       -9.14     14.14 o 
 -20   2  14        1.03      -15.06     20.37 o 
 -19   2  14        7.87        9.94     19.46 o 
 -18   2  14        5.64       24.42     20.37 o 
 -17   2  14      203.01      205.00     39.48 o 
 -16   2  14        5.89       12.67     18.27 o 
 -15   2  14      138.13      160.28     23.18 o 
 -14   2  14      158.46      112.68     16.71 o 
 -13   2  14      190.45      155.67     18.42 o 
 -12   2  14      487.75      513.79     21.14 o 
 -11   2  14      267.21      253.60     20.10 o 
 -10   2  14     1011.91      925.44     20.14 o 
  -9   2  14       28.15       19.00      5.77 o 
  -8   2  14      618.11      641.34     15.15 o 
  -7   2  14      165.11      184.02      8.04 o 
  -6   2  14      404.05      322.58      8.14 o 
  -5   2  14      203.66      227.82      7.66 o 
  -4   2  14      269.60      248.48      7.00 o 
  -3   2  14       16.41       35.09      4.00 o 
  -2   2  14      923.50      765.84     11.55 o 
  -1   2  14       44.51       45.21      4.15 o 
   0   2  14     3366.26     3321.37     32.47 o 
   1   2  14       46.95       41.84      4.38 o 
   2   2  14       21.90        4.23      4.03 o 
   3   2  14     1283.77     1277.82     21.98 o 
   4   2  14      232.07      199.47      9.19 o 
   5   2  14        7.64        4.84      6.39 o 
   6   2  14       45.95       33.50      7.00 o 
   7   2  14      204.60      170.09      9.60 o 
   8   2  14      777.71      774.13     27.86 o 
   9   2  14      138.14      150.10     17.39 o 
  10   2  14     1055.97     1100.58     38.09 o 
  11   2  14      155.75      153.02     18.42 o 
  12   2  14      160.89      177.25     33.63 o 
  13   2  14      278.79      242.30     22.23 o 
  14   2  14      263.07      331.31     25.37 o 
  15   2  14        1.08       -5.80     13.29 o 
  16   2  14       30.26       45.85     16.71 o 
  17   2  14      151.27      163.86     22.33 o 
 -20   3  14       26.16       14.09     22.46 o 
 -19   3  14       25.85       48.57     23.18 o 
 -18   3  14       37.16       57.13     62.87 o 
 -17   3  14       10.18       -7.15     32.17 o 
 -16   3  14       60.52       34.25     15.36 o 
 -15   3  14      222.08      228.76     21.06 o 
 -14   3  14       42.09       34.58     13.77 o 
 -13   3  14       23.98       15.49     13.29 o 
 -12   3  14      113.74       95.46     15.49 o 
 -11   3  14       27.47       19.70     11.16 o 
 -10   3  14      385.30      423.62     20.58 o 
  -9   3  14       18.67       29.48      8.06 o 
  -8   3  14       27.60       19.25      7.22 o 
  -7   3  14      453.36      409.48     13.48 o 
  -6   3  14        2.80       -4.13      4.13 o 
  -5   3  14       17.00       16.82      4.00 o 
  -4   3  14      277.87      299.36      7.98 o 
  -3   3  14      509.98      484.14      9.62 o 
  -2   3  14      478.20      414.02      8.97 o 
  -1   3  14      205.95      195.86      6.08 o 
   0   3  14      250.77      255.93      7.42 o 
   1   3  14      392.89      371.37      9.66 o 
   2   3  14      855.28      704.30     12.53 o 
   3   3  14      277.79      211.57     10.71 o 
   4   3  14       14.49        6.42      5.80 o 
   5   3  14      661.56      665.18     17.30 o 
   6   3  14     1348.00     1294.91     31.34 o 
   7   3  14      124.48      113.85     12.33 o 
   8   3  14      228.75      210.97     15.30 o 
   9   3  14      188.39      188.65     18.57 o 
  10   3  14        5.00       -6.43     15.40 o 
  11   3  14      152.05      100.80     20.68 o 
  12   3  14       33.09       26.49     17.48 o 
  13   3  14      379.84      349.44     30.81 o 
  14   3  14       51.28       38.43     16.26 o 
  15   3  14       12.16        5.56     18.68 o 
  16   3  14       22.08       11.80     15.70 o 
  17   3  14       59.37       79.35     20.12 o 
 -19   4  14        2.67        6.43     19.46 o 
 -18   4  14       12.67      -16.16     16.16 o 
 -17   4  14        0.53       -0.13     13.77 o 
 -16   4  14        7.37       -9.68     13.29 o 
 -15   4  14        1.72       -5.26     12.04 o 
 -14   4  14       14.40       15.14     13.29 o 
 -13   4  14        1.29       -4.16     11.16 o 
 -12   4  14        0.26      -12.65     12.65 o 
 -11   4  14       31.87       30.97      9.65 o 
 -10   4  14       85.46       85.45     10.79 o 
  -9   4  14       71.54       49.55     10.16 o 
  -8   4  14       27.43       17.87     10.56 o 
  -7   4  14      127.25      121.64     10.16 o 
  -6   4  14      517.87      437.09     17.75 o 
  -5   4  14        3.27       -1.73      4.39 o 
  -4   4  14       41.52       36.32      4.67 o 
  -3   4  14      457.74      414.20      9.75 o 
  -2   4  14      427.74      360.81      9.10 o 
  -1   4  14       37.21       29.09      5.09 o 
   0   4  14      439.57      395.06     11.59 o 
   1   4  14     1266.38     1260.06     21.17 o 
   2   4  14      420.01      416.79     14.87 o 
   3   4  14        9.14        7.49      6.77 o 
   4   4  14        9.97        4.05      6.83 o 
   5   4  14      587.90      566.16     22.28 o 
   6   4  14      562.20      638.05     21.94 o 
   7   4  14       75.13       43.68     11.42 o 
   8   4  14       15.72       22.82     10.12 o 
   9   4  14       20.21      -12.95     14.04 o 
  10   4  14      148.35      122.61     21.64 o 
  11   4  14       34.82       40.61     18.27 o 
  12   4  14       35.38       15.60     18.27 o 
  13   4  14       18.32       14.77     19.56 o 
  14   4  14       33.65       46.93     20.37 o 
  15   4  14        5.91        3.17     15.01 o 
  16   4  14        3.02       -8.44     15.88 o 
  17   4  14       15.51       -2.92     29.24 o 
 -19   5  14       40.99      140.36     46.79 o 
 -18   5  14       14.68       -2.92     32.17 o 
 -17   5  14        2.42       27.01     20.47 o 
 -16   5  14       31.81       36.07     14.87 o 
 -15   5  14        5.11        2.36     16.67 o 
 -14   5  14      269.96      314.51     35.53 o 
 -13   5  14      167.18      169.00     16.94 o 
 -12   5  14       63.90       79.65     12.46 o 
 -11   5  14        0.21      -10.32     10.32 o 
 -10   5  14      863.33      902.90     26.23 o 
  -9   5  14       13.14       11.89      9.05 o 
  -8   5  14     2285.57     2259.47     44.08 o 
  -7   5  14      521.67      506.45     17.73 o 
  -6   5  14        6.34        4.28      7.29 o 
  -5   5  14      107.87      119.46      8.52 o 
  -4   5  14      217.00      200.47     11.97 o 
  -3   5  14       31.93       31.31      6.72 o 
  -2   5  14        4.91       -1.72      7.48 o 
  -1   5  14        5.00       -0.84     10.61 o 
   0   5  14     1240.54     1376.21     26.94 o 
   1   5  14      493.78      510.72     17.44 o 
   2   5  14       25.99       21.54      7.76 o 
   3   5  14        0.02        5.65      7.28 o 
   4   5  14      875.47      814.38     23.94 o 
   5   5  14     1993.64     1990.10     54.85 o 
   6   5  14      106.84      125.10     13.60 o 
   7   5  14        4.08       12.25      9.66 o 
   8   5  14     1138.31     1061.02     38.24 o 
   9   5  14        9.77       14.86     12.12 o 
  10   5  14     1182.77     1197.64     76.03 o 
  11   5  14       13.96        1.83     21.93 o 
  12   5  14      109.68      102.59     26.32 o 
  13   5  14       87.10      113.04     38.01 o 
  14   5  14      136.30      217.38     31.02 o 
  15   5  14        7.25       29.48     18.42 o 
  16   5  14      211.41      166.84     32.36 o 
 -18   6  14        0.94       32.17     35.09 o 
 -17   6  14        0.11      -11.70     29.24 o 
 -16   6  14        3.12       29.24     29.24 o 
 -15   6  14        4.81       14.16     19.56 o 
 -14   6  14        0.06        6.19     17.48 o 
 -13   6  14        0.11       19.18     14.56 o 
 -12   6  14       14.98        4.83     12.31 o 
 -11   6  14        5.54       27.26     11.18 o 
 -10   6  14        0.11       13.06     10.42 o 
  -9   6  14        2.17        0.74     10.27 o 
  -8   6  14       13.04       21.26     11.21 o 
  -7   6  14       36.26        9.27     22.86 o 
  -6   6  14       12.78       -0.88     11.22 o 
  -5   6  14       56.13       46.22     10.76 o 
  -4   6  14       48.02       59.94     10.27 o 
  -3   6  14        0.33        2.14      7.65 o 
  -2   6  14        0.70        4.92      9.84 o 
  -1   6  14       73.03       60.55     12.10 o 
   0   6  14        1.63       -7.03     10.84 o 
   1   6  14        1.45       17.27     11.89 o 
   2   6  14       22.24        6.34     11.89 o 
   3   6  14        1.90       -1.69      9.85 o 
   4   6  14       18.83       16.81      9.85 o 
   5   6  14        1.42       12.27      9.85 o 
   6   6  14       12.40       10.23     11.90 o 
   7   6  14       40.76       45.69     16.16 o 
   8   6  14       29.41       29.24     15.40 o 
   9   6  14        2.29       10.62     13.63 o 
  10   6  14        0.00      -12.65     12.65 o 
  11   6  14       19.97       28.59     18.27 o 
  12   6  14        2.05        4.68     20.47 o 
  13   6  14        2.36      -17.85     18.92 o 
  14   6  14        1.66      -21.05     21.05 o 
  15   6  14        0.06       27.90     24.55 o 
 -17   7  14       17.88       35.09     35.09 o 
 -16   7  14       16.20      -14.62     32.17 o 
 -15   7  14       88.40       58.48     35.09 o 
 -14   7  14      895.05      950.35     78.95 o 
 -13   7  14        2.84        9.19     14.40 o 
 -12   7  14        3.95       13.48     13.77 o 
 -11   7  14      609.92      608.19     39.29 o 
 -10   7  14     2208.98     2231.97     60.89 o 
  -9   7  14        8.00       20.84     11.56 o 
  -8   7  14       83.83      103.88     13.50 o 
  -7   7  14     1506.10     1651.60     46.43 o 
  -6   7  14     3131.67     3229.80     71.40 o 
  -5   7  14      626.03      697.47     42.40 o 
  -4   7  14     4250.37     4271.24     89.82 o 
  -3   7  14      897.81      984.81     89.19 o 
  -2   7  14     2928.02     2912.56    109.66 o 
  -1   7  14       39.08       59.21     17.54 o 
   0   7  14     3784.94     3542.33     96.13 o 
   1   7  14      272.07      320.25     24.81 o 
   2   7  14     1370.46     1502.63     77.49 o 
   3   7  14      144.14      263.17     35.09 o 
   4   7  14      777.85      713.49     52.63 o 
   5   7  14       33.24       38.01     20.47 o 
   6   7  14      356.30      377.26     30.70 o 
   7   7  14     1763.12     1963.10     66.99 o 
   8   7  14     3137.63     3343.12    242.70 o 
   9   7  14       58.82       98.85     27.78 o 
  10   7  14      136.95      149.58     24.55 o 
  11   7  14      200.56      198.84     38.01 o 
  12   7  14      756.95      853.82     76.03 o 
  13   7  14       10.59       14.49     21.64 o 
  14   7  14       13.41       12.67     46.79 o 
  15   7  14       67.16       32.17     32.17 o 
 -16   8  14       10.72      -11.70     32.17 o 
 -15   8  14       11.26       11.70     32.17 o 
 -14   8  14       24.36        5.85     29.24 o 
 -13   8  14        0.46       20.47     20.68 o 
 -12   8  14        0.04        0.00     18.61 o 
 -11   8  14       27.36       14.77     13.29 o 
 -10   8  14       89.37      122.23     25.36 o 
  -9   8  14       81.71      127.74     16.20 o 
  -8   8  14        0.53       -5.40     23.39 o 
  -7   8  14       68.01       71.70     11.89 o 
  -6   8  14        4.25       10.20      8.10 o 
  -5   8  14       61.43       54.50     11.90 o 
  -4   8  14       51.90       23.39     17.54 o 
  -3   8  14      161.86      169.60     26.32 o 
  -2   8  14       52.55       55.56     20.47 o 
  -1   8  14      445.25      497.11     40.94 o 
   0   8  14      303.87      269.02     32.17 o 
   1   8  14      303.28      274.87     32.17 o 
   2   8  14       61.11       46.79     20.47 o 
   3   8  14      125.86      102.35     26.32 o 
   4   8  14      407.08      412.31     43.86 o 
   5   8  14      149.48      140.36     32.17 o 
   6   8  14       19.13       32.17     23.39 o 
   7   8  14       49.24       11.70     23.39 o 
   8   8  14       25.36       35.09     26.32 o 
   9   8  14       71.28       55.56     29.24 o 
  10   8  14        3.13        5.85     26.32 o 
  11   8  14        0.76       14.62     23.39 o 
  12   8  14       31.05        8.77     26.32 o 
  13   8  14       70.89       70.18     32.17 o 
  14   8  14        0.18       -2.92     29.24 o 
 -15   9  14        1.43       -8.77     32.17 o 
 -14   9  14      150.91      182.48     31.02 o 
 -13   9  14      134.56      156.46     28.95 o 
 -12   9  14       23.77       39.48     20.68 o 
 -11   9  14        2.99       14.30     18.27 o 
 -10   9  14      365.07      317.00     22.25 o 
  -9   9  14       23.41       38.43     14.04 o 
  -8   9  14        0.16       14.41     16.08 o 
  -7   9  14      237.58      210.36     15.13 o 
  -6   9  14        0.21       -5.85     17.54 o 
  -5   9  14        2.59       11.70     17.54 o 
  -4   9  14       21.38       20.47     17.54 o 
  -3   9  14      112.18      119.89     23.39 o 
  -2   9  14      279.75      280.72     32.17 o 
  -1   9  14       53.31       78.95     23.39 o 
   0   9  14      300.45      304.11     35.09 o 
   1   9  14        9.05       20.47     17.54 o 
   2   9  14      296.76      292.42     35.09 o 
   3   9  14       16.23       29.24     23.39 o 
   4   9  14      210.10      207.61     32.17 o 
   5   9  14      198.55      198.84     35.09 o 
   6   9  14       31.35       17.54     26.32 o 
   7   9  14       26.37      -11.70     23.39 o 
   8   9  14       99.46      143.28     35.09 o 
   9   9  14      153.34       78.95     35.09 o 
  10   9  14      274.98      315.81     49.71 o 
  11   9  14        1.03      -23.39     29.24 o 
 -14  10  14        1.41        4.73     23.39 o 
 -13  10  14      122.27      122.62     28.95 o 
 -12  10  14        0.64      -10.62     19.56 o 
 -11  10  14      183.29      194.52     29.93 o 
 -10  10  14        5.83       17.54     26.32 o 
  -9  10  14       41.16       32.17     26.32 o 
  -8  10  14       68.37       34.57     16.77 o 
  -7  10  14     1244.26     1239.78     50.37 o 
  -6  10  14      214.78      194.97     21.64 o 
  -5  10  14        4.97        3.82     13.32 o 
  -4  10  14      130.99      119.89     23.39 o 
  -3  10  14     1247.27     1216.45     64.33 o 
  -2  10  14        8.37      -14.62     14.62 o 
  -1  10  14        1.93        2.92     17.54 o 
   0  10  14       34.79       32.17     20.47 o 
   1  10  14       86.07       64.33     23.39 o 
   2  10  14       11.85        0.00     17.54 o 
   3  10  14       11.60       14.62     20.47 o 
   4  10  14       65.85       99.42     29.24 o 
   5  10  14      258.06      315.81     43.86 o 
   6  10  14       28.87       23.39     26.32 o 
   7  10  14        7.49       14.62     29.24 o 
   8  10  14       21.66       38.01     29.24 o 
   9  10  14      247.15      254.40     46.79 o 
  10  10  14       34.38       38.01     35.09 o 
  11  10  14       22.47       35.09     35.09 o 
 -12  11  14        1.22       -2.31     19.56 o 
 -11  11  14        0.29       -8.77     26.32 o 
 -10  11  14        7.41        3.11     16.16 o 
  -9  11  14        0.02        0.00     21.93 o 
  -8  11  14       15.69       21.75     16.16 o 
  -7  11  14        3.60        2.92     14.47 o 
  -6  11  14        9.26       27.68     20.47 o 
  -5  11  14        8.38       10.12     13.32 o 
  -4  11  14       24.40       40.94     20.47 o 
  -3  11  14       14.05        5.85     17.54 o 
  -2  11  14        2.66       -2.92     17.54 o 
  -1  11  14       18.05       35.09     23.39 o 
   0  11  14        1.83      -17.54     17.54 o 
   1  11  14       54.63       26.32     23.39 o 
   2  11  14        4.68        0.00     20.47 o 
   3  11  14        1.36      -14.62     20.47 o 
   4  11  14        2.60        0.00     23.39 o 
   5  11  14       40.64       32.17     29.24 o 
   6  11  14        0.02       29.24     26.32 o 
   7  11  14        0.00      -20.47     23.39 o 
   8  11  14        0.07      -17.54     26.32 o 
   9  11  14        2.97        8.77     29.24 o 
  -9  12  14       42.21       28.90     19.01 o 
  -8  12  14        0.10       -0.58     15.40 o 
  -7  12  14       82.31       81.62     19.56 o 
  -6  12  14       77.66       93.02     18.27 o 
  -5  12  14       28.42       19.49     15.40 o 
  -4  12  14       49.52       67.26     23.39 o 
  -3  12  14      185.14      198.84     32.17 o 
  -2  12  14       72.16       81.88     26.32 o 
  -1  12  14        0.12        5.85     20.47 o 
   0  12  14      486.14      655.01     55.56 o 
   1  12  14      196.64      192.99     35.09 o 
   2  12  14       18.62       14.62     23.39 o 
   3  12  14      103.15      169.60     35.09 o 
   4  12  14      198.69      321.66     43.86 o 
   5  12  14       79.57       87.72     32.17 o 
   6  12  14       13.44       -8.77     26.32 o 
  -5  13  14       11.30       -2.92     17.54 o 
  -4  13  14        1.23      -17.54     17.54 o 
  -3  13  14        4.46        2.92     20.47 o 
  -2  13  14        0.15      -17.54     17.54 o 
  -1  13  14        8.23       49.71     23.39 o 
   0  13  14       20.49       32.17     23.39 o 
   1  13  14        0.24       -8.77     20.47 o 
   2  13  14        3.13      -20.47     20.47 o 
 -19   0  15        3.44      -26.32     26.32 o 
 -17   0  15       15.64       32.17     26.32 o 
 -15   0  15       20.98        8.58     15.40 o 
 -13   0  15        1.98      -10.23     12.41 o 
 -11   0  15       25.52       10.97     10.61 o 
  -9   0  15        7.07        4.23      7.36 o 
  -7   0  15        0.39       12.77      6.78 o 
  -5   0  15      124.22      120.16      7.87 o 
  -3   0  15        0.52       -4.81      4.81 o 
  -1   0  15       59.91       63.92      6.76 o 
   1   0  15        6.86       11.99      6.26 o 
   3   0  15       20.66       10.15      7.66 o 
   5   0  15        3.18       -9.59     12.60 o 
   7   0  15        0.35        8.59     12.65 o 
   9   0  15        2.21      -14.04     14.04 o 
  11   0  15        4.06      -11.70     12.41 o 
  13   0  15        4.56       -9.22     13.32 o 
  15   0  15        2.26      -12.40     12.40 o 
  17   0  15        1.35       14.62     32.17 o 
 -20   1  15       12.78       11.70     29.24 o 
 -19   1  15        4.03        4.09     20.37 o 
 -18   1  15       27.76       16.08     42.40 o 
 -17   1  15      315.76      355.65     26.31 o 
 -16   1  15       43.71       45.09     16.11 o 
 -15   1  15        0.39       -2.92     12.87 o 
 -14   1  15     1221.19     1309.83     53.55 o 
 -13   1  15      455.19      489.99     20.01 o 
 -12   1  15      210.51      221.69     13.56 o 
 -11   1  15       23.09       13.20      8.30 o 
 -10   1  15       81.15       69.56      8.36 o 
  -9   1  15       75.55       76.62      7.08 o 
  -8   1  15      557.48      557.17     14.06 o 
  -7   1  15       89.82      124.57      7.22 o 
  -6   1  15     1480.06     1639.42     21.79 o 
  -5   1  15     2304.97     2382.59     25.24 o 
  -4   1  15      630.56      673.59     10.68 o 
  -3   1  15     1342.10     1713.87     19.23 o 
  -2   1  15     1261.24     1415.43     17.34 o 
  -1   1  15     1704.98     1728.67     20.76 o 
   0   1  15     1782.40     1740.58     21.18 o 
   1   1  15     1819.72     2120.68     25.33 o 
   2   1  15      127.97      180.69      8.30 o 
   3   1  15      606.96      625.28     15.17 o 
   4   1  15      611.99      554.41     16.00 o 
   5   1  15      187.20      187.32     10.30 o 
   6   1  15       31.80       45.84      9.27 o 
   7   1  15      794.02      747.54     21.40 o 
   8   1  15      526.60      511.77     21.10 o 
   9   1  15       20.28       22.78     10.63 o 
  10   1  15      990.00      910.71     27.86 o 
  11   1  15      302.69      290.27     18.57 o 
  12   1  15       13.04       24.17     11.40 o 
  13   1  15       38.52       54.21     15.49 o 
  14   1  15        0.01       -5.98     12.31 o 
  15   1  15      297.36      316.19     40.58 o 
  16   1  15       14.61       -8.46     14.14 o 
  17   1  15       21.20        2.45     15.74 o 
 -20   2  15        0.59        8.14     23.18 o 
 -19   2  15        6.14      -15.21     20.37 o 
 -18   2  15        1.09       10.31     29.24 o 
 -17   2  15       15.36       23.39     18.61 o 
 -16   2  15      146.66      161.36     23.71 o 
 -15   2  15       29.76       43.86     18.27 o 
 -14   2  15       48.78       27.74     15.01 o 
 -13   2  15        0.96        2.79     12.87 o 
 -12   2  15      263.44      214.24     15.88 o 
 -11   2  15        2.18        3.04      9.80 o 
 -10   2  15       39.16       35.20      8.38 o 
  -9   2  15       63.63       56.93      7.76 o 
  -8   2  15       55.67       34.31      6.55 o 
  -7   2  15       81.14      107.76      8.03 o 
  -6   2  15       40.18       35.79      4.73 o 
  -5   2  15        0.62       -3.14      3.72 o 
  -4   2  15      436.98      371.15      8.58 o 
  -3   2  15       38.49       30.75      4.05 o 
  -2   2  15      343.53      337.06      8.17 o 
  -1   2  15        7.74        5.28      3.67 o 
   0   2  15       78.50       91.38      5.27 o 
   1   2  15      122.06      111.94      5.92 o 
   2   2  15       78.39       50.89      6.93 o 
   3   2  15       28.52       16.21      6.10 o 
   4   2  15       82.28       93.21      8.20 o 
   5   2  15      204.61      193.54     10.63 o 
   6   2  15       96.30       65.74      8.25 o 
   7   2  15       45.30       30.12      7.54 o 
   8   2  15     1608.11     1483.24     44.31 o 
   9   2  15      187.10      157.06     18.81 o 
  10   2  15      281.45      280.61     31.68 o 
  11   2  15      104.05       85.33     21.93 o 
  12   2  15      141.13      149.76     26.32 o 
  13   2  15        0.90        9.70     12.87 o 
  14   2  15       98.13      125.81     19.34 o 
  15   2  15       16.79        8.00     21.87 o 
  16   2  15        1.16        3.86     14.56 o 
  17   2  15        8.72       14.48     16.71 o 
 -20   3  15       12.26       17.54     35.09 o 
 -19   3  15        0.01      -13.16     20.37 o 
 -18   3  15       21.85       43.03     21.05 o 
 -17   3  15       32.84       26.16     18.92 o 
 -16   3  15       52.37       44.42     16.20 o 
 -15   3  15       21.83        6.44     13.93 o 
 -14   3  15      161.86      185.20     19.34 o 
 -13   3  15      244.47      282.36     28.56 o 
 -12   3  15        0.07       -5.85     11.16 o 
 -11   3  15       92.40      102.20     15.01 o 
 -10   3  15       77.60       82.10     12.89 o 
  -9   3  15      259.17      250.96     14.17 o 
  -8   3  15      815.54      753.49     20.30 o 
  -7   3  15        3.35        3.08      7.62 o 
  -6   3  15        1.40       16.68      6.61 o 
  -5   3  15      616.35      623.81     13.55 o 
  -4   3  15      453.00      366.94     10.03 o 
  -3   3  15      312.46      281.47      8.62 o 
  -2   3  15      283.46      255.29      8.00 o 
  -1   3  15      941.87      940.82     15.35 o 
   0   3  15     1853.53     1803.83     23.56 o 
   1   3  15        0.23       -1.66      4.58 o 
   2   3  15      295.75      236.48      9.72 o 
   3   3  15      196.65      149.77     10.28 o 
   4   3  15      331.54      369.60     13.81 o 
   5   3  15        5.81       13.95      7.50 o 
   6   3  15     1661.59     1584.14     36.01 o 
   7   3  15      149.70      138.77     13.83 o 
   8   3  15      209.85      167.36     17.95 o 
   9   3  15        1.67       19.01     12.87 o 
  10   3  15      247.19      190.11     24.81 o 
  11   3  15       89.88      119.96     22.74 o 
  12   3  15       25.18       14.79     21.93 o 
  13   3  15       26.89       38.01     18.61 o 
  14   3  15        7.60       -1.99     14.56 o 
  15   3  15       48.42       29.19     16.71 o 
  16   3  15        2.91       -1.95     15.19 o 
  17   3  15       12.68        1.11     21.64 o 
 -19   4  15        0.44       -1.62     18.27 o 
 -18   4  15        8.96       23.39     19.46 o 
 -17   4  15        6.43       13.27     15.49 o 
 -16   4  15        5.68      -11.91     14.52 o 
 -15   4  15       85.72      101.61     17.95 o 
 -14   4  15      102.45      101.54     17.09 o 
 -13   4  15      223.48      227.46     21.22 o 
 -12   4  15       15.40       12.62     11.58 o 
 -11   4  15       28.75        8.17     11.86 o 
 -10   4  15      313.42      281.13     15.36 o 
  -9   4  15     1314.82     1352.96     31.80 o 
  -8   4  15      343.56      334.94     20.31 o 
  -7   4  15      169.55      114.45     11.01 o 
  -6   4  15       89.05       86.86     10.60 o 
  -5   4  15      306.93      258.79     11.63 o 
  -4   4  15       68.67       80.93      7.14 o 
  -3   4  15       26.50       31.91      5.88 o 
  -2   4  15      850.80      848.17     16.66 o 
  -1   4  15      981.95      943.04     18.94 o 
   0   4  15      176.23      204.64      9.63 o 
   1   4  15      500.63      497.46     15.37 o 
   2   4  15       90.73       76.81      8.60 o 
   3   4  15      801.94      746.31     22.46 o 
   4   4  15        8.28        4.62      7.94 o 
   5   4  15     1528.96     1421.75     33.11 o 
   6   4  15     1593.99     1673.36     41.25 o 
   7   4  15      678.27      674.01     25.48 o 
   8   4  15        0.52        0.72     11.58 o 
   9   4  15      295.23      282.25     26.88 o 
  10   4  15      270.10      280.21     38.01 o 
  11   4  15      298.87      325.73     29.93 o 
  12   4  15        0.03       -1.62     18.27 o 
  13   4  15       69.26       46.79     48.25 o 
  14   4  15        0.76       -2.60     23.39 o 
  15   4  15        6.14       -7.80     15.19 o 
  16   4  15        5.17       12.17     17.95 o 
 -19   5  15        0.64       14.62     35.09 o 
 -18   5  15        4.08       -5.85     32.17 o 
 -17   5  15        1.11        1.38     16.77 o 
 -16   5  15        0.33       -2.92     12.77 o 
 -15   5  15        1.72        0.27     14.41 o 
 -14   5  15        2.96      -11.38     12.48 o 
 -13   5  15       26.73       25.90     12.77 o 
 -12   5  15       17.73        4.65     11.58 o 
 -11   5  15        6.72       -8.90      8.90 o 
 -10   5  15       64.33       61.20     10.62 o 
  -9   5  15        8.53       13.69      9.37 o 
  -8   5  15        0.05       -7.41      7.41 o 
  -7   5  15       11.64       -1.04      8.00 o 
  -6   5  15       36.70        3.27      7.08 o 
  -5   5  15        0.12       -5.76      6.15 o 
  -4   5  15        0.22        6.90      7.86 o 
  -3   5  15      179.17      209.00     12.89 o 
  -2   5  15        0.61       -8.01      8.01 o 
  -1   5  15       81.03       74.36     10.75 o 
   0   5  15       44.67       43.10     10.76 o 
   1   5  15       25.66       29.72      7.85 o 
   2   5  15      165.91      146.72     11.74 o 
   3   5  15       49.29       29.27      9.21 o 
   4   5  15       10.03       10.56      9.08 o 
   5   5  15      171.23      139.18     13.96 o 
   6   5  15      113.43      121.60     13.27 o 
   7   5  15       82.04       93.43     15.01 o 
   8   5  15       16.02        8.39     13.29 o 
   9   5  15        4.31      -14.60     14.60 o 
  10   5  15       12.93        5.85     24.86 o 
  11   5  15       16.55        1.62     18.27 o 
  12   5  15        1.51        0.00     18.27 o 
  13   5  15        0.36        5.26     20.37 o 
  14   5  15        9.12       15.04     21.64 o 
  15   5  15        0.56      -15.36     15.36 o 
  16   5  15        6.00      -10.23     21.93 o 
 -18   6  15       28.73        5.85     32.17 o 
 -17   6  15      404.65      435.70     61.41 o 
 -16   6  15        0.51       20.47     32.17 o 
 -15   6  15       13.42       17.54     32.17 o 
 -14   6  15        0.06       13.65     21.93 o 
 -13   6  15      444.30      514.84     37.88 o 
 -12   6  15      269.47      373.51     32.31 o 
 -11   6  15        2.27       -3.23     13.29 o 
 -10   6  15       80.05       92.66     15.74 o 
  -9   6  15     2009.82     2194.43     52.27 o 
  -8   6  15        0.18       10.69     14.02 o 
  -7   6  15        0.27       11.55     11.22 o 
  -6   6  15      548.31      507.21     31.65 o 
  -5   6  15     6689.42     6889.17    118.59 o 
  -4   6  15        0.37       24.83     19.41 o 
  -3   6  15     4270.34     4200.87     77.30 o 
  -2   6  15      248.42      221.08     16.85 o 
  -1   6  15      710.67      666.18     36.65 o 
   0   6  15      285.10      336.34     21.92 o 
   1   6  15     2758.67     2662.63     78.27 o 
   2   6  15        5.42        6.97     13.32 o 
   3   6  15      412.54      502.84     25.85 o 
   4   6  15      123.53      101.77     14.77 o 
   5   6  15       20.50       24.66     11.89 o 
   6   6  15      612.55      710.08     30.53 o 
   7   6  15      608.11      647.32     30.82 o 
   8   6  15       52.62       58.21     15.36 o 
   9   6  15      780.94      703.18     33.49 o 
  10   6  15       19.93       27.39     18.92 o 
  11   6  15        3.88       -7.05     16.77 o 
  12   6  15      191.75      205.60     29.93 o 
  13   6  15      111.38      130.73     39.48 o 
  14   6  15       39.06       49.36     27.78 o 
  15   6  15       17.15       -7.31     57.02 o 
 -17   7  15        0.02        2.92     32.17 o 
 -16   7  15       15.87       20.47     32.17 o 
 -15   7  15        0.00        0.00     32.17 o 
 -14   7  15       32.59       43.86     35.09 o 
 -13   7  15        2.31        7.23     19.56 o 
 -12   7  15       21.54       12.60     14.00 o 
 -11   7  15        1.25        0.71     12.38 o 
 -10   7  15       68.56       70.08     15.36 o 
  -9   7  15        0.60        0.42     14.04 o 
  -8   7  15       37.88       39.84     15.04 o 
  -7   7  15       16.18        7.07     10.33 o 
  -6   7  15       34.70       31.29     10.84 o 
  -5   7  15       29.96       18.44     10.13 o 
  -4   7  15        8.59       27.14     10.60 o 
  -3   7  15        1.61       13.79     14.04 o 
  -2   7  15       97.17       94.42     17.48 o 
  -1   7  15       27.74       10.44     14.04 o 
   0   7  15       36.71       62.87     16.54 o 
   1   7  15       12.77        8.77     17.54 o 
   2   7  15      153.45      160.83     29.24 o 
   3   7  15       45.40       29.24     20.47 o 
   4   7  15       13.19       11.70     20.47 o 
   5   7  15       35.05       40.94     23.39 o 
   6   7  15        0.20       17.54     23.39 o 
   7   7  15        3.09       39.29     16.16 o 
   8   7  15       11.62       -2.92     20.47 o 
   9   7  15        0.03       18.08     14.44 o 
  10   7  15       20.50       62.47     26.32 o 
  11   7  15        0.31       24.56     19.46 o 
  12   7  15       14.51       -5.26     19.46 o 
  13   7  15        4.43        2.92     21.64 o 
  14   7  15       12.32       32.90     23.79 o 
 -16   8  15      105.63       26.32     35.09 o 
 -15   8  15       33.89       58.48     35.09 o 
 -14   8  15       78.30       96.50     40.94 o 
 -13   8  15       54.31       76.03     23.71 o 
 -12   8  15       88.96       79.97     23.71 o 
 -11   8  15       40.74       71.28     16.31 o 
 -10   8  15      476.10      418.18     28.95 o 
  -9   8  15      297.96      411.19     29.50 o 
  -8   8  15      450.66      479.56     38.01 o 
  -7   8  15       26.68       45.44     13.32 o 
  -6   8  15      879.58      887.61     38.01 o 
  -5   8  15      155.21      179.02     21.93 o 
  -4   8  15       52.54       58.48     20.47 o 
  -3   8  15       70.39       93.57     23.39 o 
  -2   8  15      404.85      429.85     40.94 o 
  -1   8  15     1738.67     1868.53     87.72 o 
   0   8  15      913.53      780.75     52.63 o 
   1   8  15       12.61       23.39     17.54 o 
   2   8  15       53.32       67.26     23.39 o 
   3   8  15     2639.35     2640.51    116.97 o 
   4   8  15      355.58      333.35     40.94 o 
   5   8  15      229.55      295.34     38.01 o 
   6   8  15      317.34      307.04     40.94 o 
   7   8  15       70.75       58.48     26.32 o 
   8   8  15       73.96       35.09     29.24 o 
   9   8  15        1.07       -5.85     23.39 o 
  10   8  15       39.29       61.41     32.17 o 
  12   8  15       38.78      -23.39     35.09 o 
  13   8  15      203.40      216.39     49.71 o 
 -15   9  15        8.42       -5.85     32.17 o 
 -14   9  15       70.11       96.50     40.94 o 
 -13   9  15       42.47       52.63     35.09 o 
 -12   9  15       67.29       41.20     29.24 o 
 -11   9  15        0.01        3.25     23.39 o 
 -10   9  15      107.22      111.12     32.17 o 
  -9   9  15       56.12       53.00     15.04 o 
  -8   9  15      549.59      517.06     24.44 o 
  -7   9  15        4.20        1.75      9.73 o 
  -6   9  15        9.95        5.85     17.54 o 
  -5   9  15       42.52       49.71     20.47 o 
  -4   9  15      436.16      362.59     35.09 o 
  -3   9  15        1.98        2.92     17.54 o 
  -2   9  15       83.81      102.35     23.39 o 
  -1   9  15        9.48       11.70     17.54 o 
   0   9  15        9.83      -11.70     14.62 o 
   1   9  15        0.02       -5.85     17.54 o 
   2   9  15      120.83      125.74     29.24 o 
   3   9  15        4.45       -5.85     20.47 o 
   4   9  15       73.82       58.48     23.39 o 
   5   9  15      104.57      125.74     32.17 o 
   6   9  15      122.46      134.51     32.17 o 
   7   9  15      139.46      137.44     35.09 o 
   8   9  15       63.01       49.71     29.24 o 
   9   9  15       25.86       26.32     29.24 o 
  10   9  15       81.35       96.50     38.01 o 
 -13  10  15       48.95       -2.29     23.71 o 
 -12  10  15        8.83       27.78     22.74 o 
 -11  10  15        0.69       29.24     29.24 o 
 -10  10  15       44.01       38.01     29.24 o 
  -9  10  15      137.88      101.63     20.37 o 
  -8  10  15        0.77       17.74     15.40 o 
  -7  10  15       14.94       19.01     19.01 o 
  -6  10  15      168.68      169.60     29.24 o 
  -5  10  15       40.34       46.79     20.47 o 
  -4  10  15        0.76        2.92     17.54 o 
  -3  10  15       49.80       84.80     23.39 o 
  -2  10  15       14.04       17.54     20.47 o 
  -1  10  15       21.29        8.77     17.54 o 
   0  10  15       44.76       43.86     23.39 o 
   1  10  15       43.04       40.94     23.39 o 
   2  10  15        0.61       -2.92     17.54 o 
   3  10  15       80.89       73.10     26.32 o 
   4  10  15        0.00       -5.85     20.47 o 
   5  10  15        9.21       35.09     26.32 o 
   6  10  15       63.73       55.56     29.24 o 
   7  10  15       58.12       55.56     32.17 o 
   8  10  15        0.51      -11.70     26.32 o 
   9  10  15       16.36       49.71     32.17 o 
  10  10  15       15.86       20.47     32.17 o 
 -11  11  15       10.77       17.54     29.24 o 
 -10  11  15      151.05      188.27     25.29 o 
  -9  11  15       22.57        3.31     15.40 o 
  -8  11  15       24.07       -2.53     15.40 o 
  -7  11  15      245.69      294.30     51.17 o 
  -6  11  15      434.21      535.12     46.79 o 
  -5  11  15      469.05      479.56     43.86 o 
  -4  11  15        0.02      -11.70     17.54 o 
  -3  11  15       64.81       78.95     23.39 o 
  -2  11  15        1.08       14.62     20.47 o 
  -1  11  15     1206.88     1304.17     76.03 o 
   0  11  15       70.42       78.95     26.32 o 
   1  11  15      100.49       84.80     26.32 o 
   2  11  15        0.02      -17.54     17.54 o 
   3  11  15      555.10      643.31     58.48 o 
   4  11  15       69.27       32.17     29.24 o 
   5  11  15      312.32      356.75     46.79 o 
   6  11  15      111.74      134.51     35.09 o 
   7  11  15      136.50      116.97     38.01 o 
   8  11  15        0.25       -2.92     26.32 o 
  -9  12  15        1.61        2.92     20.47 o 
  -8  12  15        0.95        6.40     16.16 o 
  -7  12  15        4.63        1.67     14.04 o 
  -6  12  15        2.67        2.92     17.54 o 
  -5  12  15        1.24      -11.70     17.54 o 
  -4  12  15        1.15       11.70     20.47 o 
  -3  12  15        1.30       29.24     23.39 o 
  -2  12  15        1.01       11.70     20.47 o 
  -1  12  15       11.47      -11.70     20.47 o 
   0  12  15        1.51       17.54     23.39 o 
   1  12  15        0.30       -2.92     20.47 o 
   2  12  15        0.46       -5.85     23.39 o 
   3  12  15       15.03        0.00     23.39 o 
   4  12  15        0.02      -11.70     23.39 o 
   5  12  15        0.05      -23.39     23.39 o 
  -3  13  15      110.89      105.27     29.24 o 
  -2  13  15       47.54       43.86     23.39 o 
  -1  13  15       44.71      -17.54     20.47 o 
   0  13  15        1.27       14.62     20.47 o 
 -20   0  16       29.83       64.33     32.17 o 
 -18   0  16       57.42       58.48     29.24 o 
 -16   0  16      316.49      391.84     43.86 o 
 -14   0  16      468.23      485.94     38.01 o 
 -12   0  16      461.10      492.37     29.93 o 
 -10   0  16       62.12       60.68     11.82 o 
  -8   0  16      231.66      252.81     17.39 o 
  -6   0  16      202.76      243.57     11.03 o 
  -4   0  16        8.66        6.64      5.67 o 
  -2   0  16     4538.29     4756.00     63.36 o 
   0   0  16      293.75      293.38     16.13 o 
   2   0  16     4600.34     4704.37     84.81 o 
   4   0  16     2820.75     3136.85     71.97 o 
   6   0  16      584.41      523.56     27.26 o 
   8   0  16     5352.93     5694.14    213.46 o 
  10   0  16     1129.55     1092.16     64.33 o 
  12   0  16      547.67      583.65     32.96 o 
  14   0  16      378.40      515.59     33.63 o 
  16   0  16      100.80      154.98     40.94 o 
 -20   1  16        2.98       -2.92     29.24 o 
 -19   1  16        1.39      -14.62     26.32 o 
 -18   1  16        4.85      -10.72     18.27 o 
 -17   1  16        4.32       15.60     15.19 o 
 -16   1  16       10.93       10.68     14.00 o 
 -15   1  16        3.24        2.53     12.87 o 
 -14   1  16        1.50       -2.67     12.31 o 
 -13   1  16        5.01        3.77     10.55 o 
 -12   1  16        1.59       -8.06      8.06 o 
 -11   1  16       68.54       64.40     11.41 o 
 -10   1  16        0.00       -5.09      7.24 o 
  -9   1  16        6.93        7.36      7.24 o 
  -8   1  16       31.09       32.23      6.90 o 
  -7   1  16      104.95      106.55      7.40 o 
  -6   1  16       83.15       81.23      5.79 o 
  -5   1  16       10.89        7.91      4.21 o 
  -4   1  16        0.12       -3.83      3.83 o 
  -3   1  16      263.69      243.42      7.21 o 
  -2   1  16      119.81      118.01      5.85 o 
  -1   1  16        1.35        7.24      4.18 o 
   0   1  16        5.14       12.94      4.49 o 
   1   1  16      463.76      418.05     11.88 o 
   2   1  16       58.30       56.72      7.00 o 
   3   1  16       20.06       15.23      7.02 o 
   4   1  16      133.37      125.00      9.66 o 
   5   1  16      117.50       92.19      9.66 o 
   6   1  16        5.94       -6.68      8.66 o 
   7   1  16       10.26       -7.31      9.29 o 
   8   1  16      112.68      102.56     13.17 o 
   9   1  16      169.14      159.14     20.19 o 
  10   1  16        2.21      -10.31     10.31 o 
  11   1  16        3.79       -8.64      9.33 o 
  12   1  16        0.07       -0.79      8.48 o 
  13   1  16      121.38      110.04     17.62 o 
  14   1  16        6.77        4.16     14.00 o 
  15   1  16        7.22       -3.90     13.51 o 
  16   1  16        0.20       -3.51     14.14 o 
 -20   2  16        4.90      -20.47     32.17 o 
 -19   2  16        3.24       13.01     30.70 o 
 -18   2  16       14.17       -6.82     21.93 o 
 -17   2  16        1.44       22.09     18.27 o 
 -16   2  16      283.84      361.12     31.60 o 
 -15   2  16      100.95       82.27     20.37 o 
 -14   2  16      127.21      154.45     18.73 o 
 -13   2  16        2.78      -10.14     10.89 o 
 -12   2  16     1053.95     1146.79     33.84 o 
 -11   2  16       59.23       47.82     12.36 o 
 -10   2  16     1322.87     1326.00     34.57 o 
  -9   2  16       50.44       33.27      8.27 o 
  -8   2  16      164.88      164.00     11.55 o 
  -7   2  16       37.95       45.92      7.31 o 
  -6   2  16     1219.93     1188.48     19.18 o 
  -5   2  16        7.42       11.33      4.60 o 
  -4   2  16     1126.97     1130.72     16.13 o 
  -3   2  16      223.24      249.23      7.71 o 
  -2   2  16      318.48      319.55     13.17 o 
  -1   2  16      293.12      337.68      9.09 o 
   0   2  16     1533.25     1510.06     21.31 o 
   1   2  16      986.40      963.62     18.24 o 
   2   2  16      173.05      151.47      8.92 o 
   3   2  16      227.01      188.41     10.23 o 
   4   2  16      710.47      696.81     17.76 o 
   5   2  16     2071.25     1986.69     34.20 o 
   6   2  16       36.33       39.65      9.13 o 
   7   2  16        0.25        1.50     10.96 o 
   8   2  16     1972.43     1949.91     53.81 o 
   9   2  16      470.38      487.93     26.91 o 
  10   2  16       37.24       33.63     16.54 o 
  11   2  16      487.18      415.73     36.55 o 
  12   2  16      954.82      948.75     44.93 o 
  13   2  16       37.33       44.59     16.37 o 
  14   2  16       19.41       27.07     15.01 o 
  15   2  16       67.89       56.35     16.71 o 
  16   2  16      110.30      149.51     21.06 o 
 -19   3  16       44.42       40.94     22.46 o 
 -18   3  16        4.42        7.85     19.56 o 
 -17   3  16        8.66       25.70     19.56 o 
 -16   3  16       57.01       60.14     23.39 o 
 -15   3  16       45.60       42.82     17.68 o 
 -14   3  16        0.89       25.81     13.77 o 
 -13   3  16      229.20      235.62     27.86 o 
 -12   3  16       28.00       -0.97     11.82 o 
 -11   3  16      187.45      185.84     25.19 o 
 -10   3  16       37.08       33.09     11.58 o 
  -9   3  16       13.38       23.29      8.19 o 
  -8   3  16     1345.95     1347.79     30.95 o 
  -7   3  16      652.99      629.18     20.09 o 
  -6   3  16      304.72      339.94     13.54 o 
  -5   3  16      833.50      858.71     17.63 o 
  -4   3  16     1006.06     1018.70     18.09 o 
  -3   3  16       16.35        6.49      5.04 o 
  -2   3  16      108.94      121.89      6.95 o 
  -1   3  16     2311.82     2323.25     30.29 o 
   0   3  16     3460.73     3410.20     41.06 o 
   1   3  16      338.50      308.61     11.07 o 
   2   3  16      129.54      128.71      8.78 o 
   3   3  16       16.54        3.75      6.43 o 
   4   3  16     1674.34     1635.47     37.09 o 
   5   3  16      686.93      698.64     21.39 o 
   6   3  16       33.50       33.26      9.65 o 
   7   3  16        2.00       -0.91      9.08 o 
   8   3  16        8.53        1.62     12.10 o 
   9   3  16      231.50      212.82     24.81 o 
  10   3  16      440.72      429.76     32.00 o 
  11   3  16      139.78      133.93     22.74 o 
  12   3  16      117.89       95.40     21.64 o 
  13   3  16       57.50       57.93     21.64 o 
  14   3  16       83.62       69.36     18.42 o 
  15   3  16       41.87       41.85     17.21 o 
  16   3  16       89.55       66.42     19.09 o 
 -19   4  16        5.46       27.15     21.05 o 
 -18   4  16        3.82       18.13     20.37 o 
 -17   4  16       13.36       32.56     16.20 o 
 -16   4  16        1.91       19.77     14.44 o 
 -15   4  16       47.99       78.92     16.65 o 
 -14   4  16        3.54        0.42     12.77 o 
 -13   4  16       38.85       27.99     12.77 o 
 -12   4  16       18.61       14.79     12.37 o 
 -11   4  16       40.77       32.69     11.58 o 
 -10   4  16       28.39       18.27     10.08 o 
  -9   4  16      517.34      475.32     19.15 o 
  -8   4  16       82.68       64.05     11.21 o 
  -7   4  16      111.48       93.09     11.20 o 
  -6   4  16       59.13       50.68      8.58 o 
  -5   4  16       28.91       18.42      6.72 o 
  -4   4  16      147.32      154.25      8.94 o 
  -3   4  16      835.54      833.31     18.46 o 
  -2   4  16       16.62       19.46      5.31 o 
  -1   4  16       20.44       16.82      6.36 o 
   0   4  16      669.10      664.58     21.32 o 
   1   4  16      270.70      271.16     12.49 o 
   2   4  16      256.75      235.57     13.10 o 
   3   4  16      662.74      547.75     20.21 o 
   4   4  16       32.86       20.80     10.49 o 
   5   4  16       96.30      100.82     12.63 o 
   6   4  16       14.68       25.11     10.60 o 
   7   4  16      571.85      527.28     25.06 o 
   8   4  16        0.40        8.35     17.54 o 
   9   4  16       20.29       26.32     16.54 o 
  10   4  16      223.61      223.71     26.88 o 
  11   4  16       88.77       76.03     20.68 o 
  12   4  16       85.07       79.23     21.64 o 
  13   4  16       18.29       20.32     19.56 o 
  14   4  16       26.76        1.54     19.56 o 
  15   4  16        0.36       -0.84     16.26 o 
  16   4  16       14.74      -14.62     16.88 o 
 -18   5  16       10.21       16.31     18.92 o 
 -17   5  16       17.14       30.78     21.93 o 
 -16   5  16       66.66       75.47     19.92 o 
 -15   5  16       28.42       21.92     14.14 o 
 -14   5  16       98.57      117.16     17.02 o 
 -13   5  16       33.48       25.94     13.77 o 
 -12   5  16      226.57      272.41     20.49 o 
 -11   5  16        1.00        3.78     10.29 o 
 -10   5  16        2.70       -0.75      8.58 o 
  -9   5  16      632.78      697.98     23.05 o 
  -8   5  16     1113.99     1209.80     32.47 o 
  -7   5  16       50.69       48.19     15.60 o 
  -6   5  16       44.22       56.55      8.70 o 
  -5   5  16        0.72       -2.48      6.00 o 
  -4   5  16      824.25      833.54     26.96 o 
  -3   5  16     2317.18     2403.27     50.64 o 
  -2   5  16      223.96      191.68     13.52 o 
  -1   5  16     1144.67     1288.95     31.97 o 
   0   5  16      280.98      276.06     17.50 o 
   1   5  16     2127.01     2169.38     49.12 o 
   2   5  16      404.37      361.79     16.24 o 
   3   5  16      563.82      558.71     22.30 o 
   4   5  16     2054.19     2109.64     46.56 o 
   5   5  16        6.50       -7.64      9.71 o 
   6   5  16       15.35       19.30     12.68 o 
   7   5  16      194.74      219.80     19.65 o 
   8   5  16      998.04     1064.69     38.76 o 
   9   5  16        2.93       -3.66     26.32 o 
  10   5  16      116.13      136.12     23.71 o 
  11   5  16      331.50      349.86     32.00 o 
  12   5  16       73.70       62.87     24.86 o 
  13   5  16        8.88       17.25     20.37 o 
  14   5  16        1.89       10.37     22.46 o 
  15   5  16       18.23       23.62     18.42 o 
 -18   6  16        1.04       32.17     38.01 o 
 -17   6  16        0.05      -20.47     32.17 o 
 -16   6  16        4.85      -14.62     29.24 o 
 -15   6  16        2.86       14.62     29.24 o 
 -14   6  16        3.39       -6.36     17.48 o 
 -13   6  16        0.88       11.87     17.48 o 
 -12   6  16        0.86        3.47     16.16 o 
 -11   6  16       10.14        6.24     15.40 o 
 -10   6  16        1.10        1.73     13.29 o 
  -9   6  16        2.10      -10.03     14.18 o 
  -8   6  16        1.11       -9.06     12.04 o 
  -7   6  16        4.95        8.32     10.00 o 
  -6   6  16        3.77        8.24      9.71 o 
  -5   6  16       52.74       81.05     12.43 o 
  -4   6  16        8.76       -9.04      9.04 o 
  -3   6  16       10.66       -0.66      9.57 o 
  -2   6  16       18.65       19.86     12.38 o 
  -1   6  16       23.71       19.63     14.62 o 
   0   6  16        2.32       -9.22     13.32 o 
   1   6  16       42.40       61.41     16.16 o 
   2   6  16       25.20        3.34     14.04 o 
   3   6  16        4.80        3.31     12.31 o 
   4   6  16        0.05       -2.92     14.04 o 
   5   6  16       23.46       10.40     15.55 o 
   6   6  16        3.52       12.91     11.89 o 
   7   6  16        7.56      -11.84     11.84 o 
   8   6  16       12.64       13.03     13.63 o 
   9   6  16        0.15      -14.60     14.60 o 
  10   6  16        1.99        8.45     18.27 o 
  11   6  16        0.01      -18.27     18.27 o 
  12   6  16        0.33      -18.61     18.61 o 
  13   6  16        0.51        7.10     21.05 o 
  14   6  16        1.43       -3.72     23.39 o 
 -17   7  16       66.86       99.42     43.86 o 
 -16   7  16      233.74      210.54     49.71 o 
 -15   7  16       32.23       32.17     35.09 o 
 -14   7  16        6.50        5.85     29.24 o 
 -13   7  16      422.84      394.76     55.56 o 
 -12   7  16      498.57      555.65     46.79 o 
 -11   7  16       23.97       24.77     16.77 o 
 -10   7  16       44.52       28.21     17.48 o 
  -9   7  16      161.50      192.99     29.24 o 
  -8   7  16      675.65      862.62     52.63 o 
  -7   7  16      820.21      882.25     37.88 o 
  -6   7  16       28.28       48.88     16.08 o 
  -5   7  16      129.75      164.21     18.27 o 
  -4   7  16     3421.71     3768.26     94.51 o 
  -3   7  16      275.52      315.81     35.09 o 
  -2   7  16       51.14       32.17     17.54 o 
  -1   7  16      128.54      143.28     26.32 o 
   0   7  16     2806.53     3190.25    128.66 o 
   1   7  16      528.81      593.60     49.71 o 
   2   7  16     1554.24     1388.97     76.03 o 
   3   7  16       76.28       46.79     23.39 o 
   4   7  16      284.01      380.14     40.94 o 
   5   7  16      140.33      184.22     32.17 o 
   6   7  16        1.13       20.47     23.39 o 
   7   7  16      194.97      230.48     28.95 o 
   8   7  16       61.03       95.92     23.71 o 
   9   7  16        3.68       10.00     13.89 o 
  10   7  16       11.36        6.31     18.92 o 
  11   7  16       20.75       -7.85     18.92 o 
  12   7  16        0.82      -21.20     36.55 o 
  13   7  16      146.58      138.47     30.70 o 
 -16   8  16        3.84        5.85     35.09 o 
 -15   8  16       50.02       61.41     38.01 o 
 -14   8  16        0.51       38.01     35.09 o 
 -13   8  16       37.36       38.01     32.17 o 
 -12   8  16        2.87        0.00     26.32 o 
 -11   8  16       59.22       73.10     35.09 o 
 -10   8  16        6.60       20.47     20.47 o 
  -9   8  16        0.83       14.62     17.54 o 
  -8   8  16       67.34       33.84     14.04 o 
  -7   8  16       47.74       52.63     14.04 o 
  -6   8  16      190.10      170.14     33.63 o 
  -5   8  16       49.92       38.01     20.47 o 
  -4   8  16        7.24      -14.62     17.54 o 
  -3   8  16      206.39      239.78     32.17 o 
  -2   8  16       22.42       38.01     20.47 o 
  -1   8  16       12.65        5.85     17.54 o 
   0   8  16       84.63       87.72     23.39 o 
   1   8  16      292.42      318.73     35.09 o 
   2   8  16       28.27       17.54     23.39 o 
   3   8  16       93.77       87.72     26.32 o 
   4   8  16        0.02       11.70     23.39 o 
   5   8  16      426.87      467.86     46.79 o 
   6   8  16      146.29      137.44     32.17 o 
   7   8  16       19.65       35.09     26.32 o 
   8   8  16        0.38      -23.39     23.39 o 
   9   8  16      165.93      269.02     43.86 o 
  11   8  16       69.98       58.48     40.94 o 
  12   8  16        0.99       -2.92     38.01 o 
 -14   9  16       22.64       11.70     32.17 o 
 -13   9  16       10.95       38.78     23.71 o 
 -12   9  16       39.63       51.17     22.74 o 
 -11   9  16       19.80       40.94     29.24 o 
  -9   9  16       51.92       44.06     15.40 o 
  -8   9  16      307.08      310.48     23.18 o 
  -7   9  16      301.49      274.06     30.70 o 
  -6   9  16        0.01       -8.77     17.54 o 
  -5   9  16      206.26      222.24     32.17 o 
  -4   9  16      262.04      260.25     32.17 o 
  -3   9  16       71.39       46.79     23.39 o 
  -2   9  16       23.26      -11.70     17.54 o 
  -1   9  16       81.27      105.27     26.32 o 
   0   9  16        1.75        2.92     17.54 o 
   1   9  16        0.07        0.00     17.54 o 
   2   9  16       25.46       40.94     23.39 o 
   3   9  16       50.36       49.71     23.39 o 
   4   9  16      237.20      236.86     38.01 o 
   5   9  16        1.76       14.62     23.39 o 
   6   9  16       29.63       46.79     26.32 o 
   7   9  16       95.31      111.12     35.09 o 
   8   9  16      138.09      154.98     38.01 o 
   9   9  16       10.64       11.70     29.24 o 
  10   9  16       76.08       96.50     38.01 o 
 -13  10  16        7.95        5.85     22.74 o 
 -12  10  16        1.71      -26.32     26.32 o 
 -11  10  16      236.84      210.54     43.86 o 
 -10  10  16       31.21       30.22     18.27 o 
  -9  10  16      158.40      125.74     29.24 o 
  -8  10  16        9.79       14.62     23.39 o 
  -7  10  16      421.79      388.91     40.94 o 
  -6  10  16       59.74       70.18     26.32 o 
  -5  10  16       97.08      128.66     26.32 o 
  -4  10  16       19.84       14.62     20.47 o 
  -3  10  16      175.05      210.54     32.17 o 
  -2  10  16       77.33       87.72     26.32 o 
  -1  10  16       12.54       17.54     20.47 o 
   0  10  16      380.37      362.59     40.94 o 
   1  10  16       44.04       67.26     26.32 o 
   2  10  16       99.35      102.35     29.24 o 
   3  10  16       72.80       67.26     26.32 o 
   4  10  16      244.61      222.24     38.01 o 
   5  10  16      117.63      146.21     35.09 o 
   6  10  16       14.30       61.41     29.24 o 
   7  10  16      105.52      114.04     35.09 o 
   8  10  16       86.39       67.26     35.09 o 
   9  10  16       22.06       -2.92     29.24 o 
 -11  11  16       14.50        3.61     17.48 o 
 -10  11  16        5.80        8.43     17.48 o 
  -9  11  16       23.26       26.32     20.47 o 
  -8  11  16        0.05       23.39     20.47 o 
  -7  11  16       40.28       52.63     23.39 o 
  -6  11  16        1.65       17.54     20.47 o 
  -5  11  16       22.97       26.32     20.47 o 
  -4  11  16        5.10       29.24     23.39 o 
  -3  11  16       60.25       81.88     26.32 o 
  -2  11  16       24.45       17.54     23.39 o 
  -1  11  16       94.05      102.35     29.24 o 
   0  11  16       23.61       38.01     26.32 o 
   1  11  16       41.61       64.33     26.32 o 
   2  11  16       10.17       -2.92     23.39 o 
   3  11  16       40.60       49.71     29.24 o 
   4  11  16        0.07       -5.85     23.39 o 
   5  11  16        0.69        2.92     26.32 o 
   6  11  16        4.63       17.54     26.32 o 
   7  11  16        9.69       -8.77     29.24 o 
  -8  12  16        1.60       32.17     23.39 o 
  -7  12  16        5.71        0.00     20.47 o 
  -6  12  16       91.83       29.24     23.39 o 
  -5  12  16       54.35       61.41     23.39 o 
  -4  12  16      119.22      154.98     32.17 o 
  -3  12  16       10.61        5.85     20.47 o 
  -2  12  16       53.76       73.10     26.32 o 
  -1  12  16        0.02        8.77     23.39 o 
   0  12  16      263.71      233.93     38.01 o 
   1  12  16       47.41       26.32     26.32 o 
   2  12  16       39.30       58.48     29.24 o 
   3  12  16       58.50       93.57     32.17 o 
   4  12  16       32.50       26.32     26.32 o 
 -19   0  17        0.05       -2.92     26.32 o 
 -17   0  17        0.59       23.39     26.32 o 
 -15   0  17        7.56        2.92     23.39 o 
 -13   0  17       28.63        1.46     14.47 o 
 -11   0  17       31.55       28.72     11.58 o 
  -9   0  17       28.32        7.07     19.01 o 
  -7   0  17        6.32        8.22      8.33 o 
  -5   0  17       53.40       40.61      7.22 o 
  -3   0  17        0.32        5.37      6.19 o 
  -1   0  17       55.64       44.25      8.06 o 
   1   0  17        2.56       10.40      7.80 o 
   3   0  17        4.90        9.88     11.89 o 
   5   0  17        0.08      -12.65     12.65 o 
   7   0  17        1.05      -13.45     14.60 o 
   9   0  17       81.77       68.33     29.24 o 
  11   0  17        0.34        2.92     14.04 o 
  13   0  17       20.24       38.53     21.93 o 
  15   0  17        0.23       -2.92     26.32 o 
 -19   1  17       11.32       46.79     29.24 o 
 -18   1  17       45.56       20.47     29.24 o 
 -17   1  17      713.58      734.23     35.23 o 
 -16   1  17       49.78       31.41     16.11 o 
 -15   1  17      408.69      416.47     25.64 o 
 -14   1  17      124.73      145.19     17.39 o 
 -13   1  17      907.10      863.13     36.41 o 
 -12   1  17       94.04      127.64     18.99 o 
 -11   1  17      244.61      243.21     14.54 o 
 -10   1  17      180.87      147.12     13.35 o 
  -9   1  17      654.97      627.27     23.17 o 
  -8   1  17       79.38       75.39     17.96 o 
  -7   1  17      239.59      224.30      9.56 o 
  -6   1  17       62.57       96.40      6.90 o 
  -5   1  17     3258.46     3109.09     33.33 o 
  -4   1  17      243.70      231.40      7.75 o 
  -3   1  17        7.21       18.09      4.62 o 
  -2   1  17      120.77      130.71      6.53 o 
  -1   1  17     4625.07     4205.95     44.05 o 
   0   1  17     2810.19     3056.48     37.48 o 
   1   1  17     1596.89     1483.96     25.53 o 
   2   1  17      904.14     1014.56     22.45 o 
   3   1  17     2778.39     2596.24     41.16 o 
   4   1  17       81.77       84.33      9.45 o 
   5   1  17     1103.42     1059.60     26.03 o 
   6   1  17      136.67      140.35     13.86 o 
   7   1  17     1600.91     1658.88     68.44 o 
   8   1  17     2677.31     2611.31     61.55 o 
   9   1  17     2223.84     2267.08     49.05 o 
  10   1  17      296.63      270.41     16.84 o 
  11   1  17      680.41      617.44     25.06 o 
  12   1  17       37.02       37.18     10.63 o 
  13   1  17     1301.05     1415.53     46.90 o 
  14   1  17       18.77       50.94     29.93 o 
  15   1  17       42.76       45.12     19.69 o 
  16   1  17       10.39       15.38     15.88 o 
 -19   2  17        0.31        1.46     30.70 o 
 -18   2  17        9.55       -7.31     21.93 o 
 -17   2  17        2.01       -5.85     23.39 o 
 -16   2  17       16.20       46.35     20.37 o 
 -15   2  17       76.08       10.49     17.48 o 
 -14   2  17      134.74      151.00     18.86 o 
 -13   2  17       12.62       18.40     12.36 o 
 -12   2  17        3.92        1.95     10.89 o 
 -11   2  17      225.92      239.86     16.85 o 
 -10   2  17      652.53      658.22     24.26 o 
  -9   2  17      409.98      336.72     20.12 o 
  -8   2  17       45.32       53.18      9.54 o 
  -7   2  17      137.60      122.90      9.54 o 
  -6   2  17     1281.34     1192.80     23.86 o 
  -5   2  17      314.25      273.96      9.59 o 
  -4   2  17       17.94       22.58      5.29 o 
  -3   2  17        1.09        6.84      5.24 o 
  -2   2  17     1409.97     1284.47     19.48 o 
  -1   2  17       47.21       40.16      6.11 o 
   0   2  17      841.94      823.24     16.05 o 
   1   2  17        0.55       -2.57      5.91 o 
   2   2  17     1110.17      980.19     21.80 o 
   3   2  17      448.89      429.86     15.01 o 
   4   2  17       42.67       50.71      9.03 o 
   5   2  17      522.59      474.47     16.88 o 
   6   2  17      206.89      191.85     13.63 o 
   7   2  17      231.88      220.53     15.55 o 
   8   2  17       21.72       30.03     14.00 o 
   9   2  17      102.14       96.97     19.88 o 
  10   2  17      224.13      230.26     57.02 o 
  11   2  17        2.32        5.85     16.54 o 
  12   2  17       82.32       85.64     21.05 o 
  13   2  17       28.19       24.54     20.26 o 
  14   2  17      148.08      114.22     20.12 o 
  15   2  17        3.85      -13.69     14.56 o 
  16   2  17       35.90       42.10     17.62 o 
 -19   3  17       47.16       40.56     23.18 o 
 -18   3  17       29.58       25.29     20.37 o 
 -17   3  17       33.37       26.63     18.92 o 
 -16   3  17       16.60       15.60     18.27 o 
 -15   3  17      244.62      233.85     21.91 o 
 -14   3  17      191.27      184.37     19.79 o 
 -13   3  17        0.02      -11.82     11.82 o 
 -12   3  17        4.10        9.84     12.87 o 
 -11   3  17       19.78       32.05     12.68 o 
 -10   3  17        3.34       -2.63     10.61 o 
  -9   3  17      464.02      409.39     20.26 o 
  -8   3  17      402.93      404.23     17.42 o 
  -7   3  17       85.03       62.57      8.92 o 
  -6   3  17      344.58      343.93     14.23 o 
  -5   3  17       38.28       32.47      6.76 o 
  -4   3  17      321.63      349.42     11.60 o 
  -3   3  17       21.72       22.46      5.39 o 
  -2   3  17      521.93      504.30     12.43 o 
  -1   3  17      251.71      255.57      9.43 o 
   0   3  17      673.07      737.39     21.28 o 
   1   3  17      148.06      139.73      8.62 o 
   2   3  17      221.63      227.65     11.21 o 
   3   3  17      699.37      650.13     17.88 o 
   4   3  17      610.53      610.64     22.76 o 
   5   3  17     1037.78     1091.43     29.33 o 
   6   3  17      627.80      668.65     25.43 o 
   7   3  17      234.59      239.55     19.65 o 
   8   3  17      244.42      265.85     25.78 o 
   9   3  17      386.12      400.29     30.81 o 
  10   3  17        8.12       30.45     17.48 o 
  11   3  17       17.64       20.13     19.01 o 
  12   3  17      182.86      168.12     25.78 o 
  13   3  17      142.02      125.66     23.71 o 
  14   3  17       77.98       79.56     20.13 o 
  15   3  17        0.79        2.92     16.26 o 
 -18   4  17        0.07       11.39     19.56 o 
 -17   4  17        2.54       -8.26     16.77 o 
 -16   4  17        0.00        0.23     14.56 o 
 -15   4  17       43.57       71.79     17.21 o 
 -14   4  17        6.80       27.72     13.77 o 
 -13   4  17       94.15       88.88     15.01 o 
 -12   4  17       44.01       30.97     12.87 o 
 -11   4  17      271.32      273.58     19.69 o 
 -10   4  17       12.24        6.71     10.29 o 
  -9   4  17       76.43       88.21     12.35 o 
  -8   4  17      104.72       95.95     13.66 o 
  -7   4  17      879.75      812.58     23.36 o 
  -6   4  17      537.78      531.85     18.93 o 
  -5   4  17       15.48       31.02      7.71 o 
  -4   4  17       12.12       13.26      6.92 o 
  -3   4  17     1740.06     1847.81     30.63 o 
  -2   4  17     1457.06     1494.55     26.68 o 
  -1   4  17      188.24      195.20      9.92 o 
   0   4  17      774.20      783.06     23.70 o 
   1   4  17      886.59      919.81     22.82 o 
   2   4  17     1056.32     1078.71     27.63 o 
   3   4  17      877.37      865.84     27.27 o 
   4   4  17        0.76       -1.24      9.08 o 
   5   4  17       63.01       71.68     11.42 o 
   6   4  17      347.51      384.41     19.70 o 
   7   4  17      279.70      246.63     20.26 o 
   8   4  17      179.25      176.75     22.74 o 
   9   4  17       37.31       19.44     16.77 o 
  10   4  17       72.04       26.32     26.32 o 
  11   4  17        0.67      -11.35     17.48 o 
  12   4  17      199.11      178.37     26.88 o 
  13   4  17       23.33       -6.77     19.56 o 
  14   4  17       18.93       -8.77     20.68 o 
  15   4  17        4.88        4.62     17.95 o 
 -18   5  17        2.86       15.79     19.46 o 
 -17   5  17        1.40       -0.69     29.24 o 
 -16   5  17        4.07        3.90     17.27 o 
 -15   5  17        0.19       -4.03     12.38 o 
 -14   5  17       10.58       12.02     13.29 o 
 -13   5  17       20.05       12.89     16.26 o 
 -12   5  17        0.10       -4.31     11.16 o 
 -11   5  17        5.42        3.15     10.84 o 
 -10   5  17       31.78       25.46     10.43 o 
  -9   5  17        1.07       13.14     10.02 o 
  -8   5  17       64.78       76.81     11.61 o 
  -7   5  17       10.46       -7.28      7.28 o 
  -6   5  17       18.79        9.66      7.65 o 
  -5   5  17       25.31       13.85      6.38 o 
  -4   5  17       27.89       15.38      9.22 o 
  -3   5  17        4.87       10.35      8.77 o 
  -2   5  17        0.56        1.71      9.29 o 
  -1   5  17        1.38        3.06      9.58 o 
   0   5  17        3.44       -0.25     10.11 o 
   1   5  17       80.91       59.64     13.51 o 
   2   5  17       41.54       61.91     13.29 o 
   3   5  17       17.25       24.65      9.58 o 
   4   5  17      137.61      150.32     13.60 o 
   5   5  17       25.21       21.08     11.89 o 
   6   5  17        5.82       20.58     11.89 o 
   7   5  17        0.31        1.93     11.89 o 
   8   5  17       81.63       39.55     18.92 o 
   9   5  17        3.22       -8.08     16.77 o 
  10   5  17        5.38       -2.38     16.16 o 
  11   5  17       10.99       -1.46     27.78 o 
  12   5  17        0.39      -16.73     17.27 o 
  13   5  17        1.75        5.85     18.92 o 
  14   5  17        2.29       27.84     23.18 o 
 -17   6  17        0.24        0.00     32.17 o 
 -16   6  17        3.57        2.92     32.17 o 
 -15   6  17      141.99      137.44     40.94 o 
 -14   6  17       73.95       73.10     35.09 o 
 -13   6  17       18.12      -11.51     16.16 o 
 -12   6  17        3.18       -1.46     16.54 o 
 -11   6  17      602.01      621.74     38.64 o 
 -10   6  17       48.83       43.82     17.22 o 
  -9   6  17        2.39       10.60     15.04 o 
  -8   6  17      466.62      432.19     29.50 o 
  -7   6  17     1267.14     1342.29     44.77 o 
  -6   6  17       54.89       62.65     13.29 o 
  -5   6  17       81.41       56.99     18.26 o 
  -4   6  17      128.13      130.24     15.36 o 
  -3   6  17     1965.52     2002.93     50.67 o 
  -2   6  17      373.24      309.63     36.55 o 
  -1   6  17       11.91       11.70     29.24 o 
   0   6  17      247.42      201.60     22.74 o 
   1   6  17      715.13      707.95     37.22 o 
   2   6  17       13.72       35.09     20.47 o 
   3   6  17      209.96      128.34     19.56 o 
   4   6  17      948.83     1052.13     47.56 o 
   5   6  17        0.65        2.14     32.17 o 
   6   6  17      372.48      439.17     35.09 o 
   7   6  17      131.12      119.76     17.62 o 
   8   6  17       39.80       43.64     15.49 o 
   9   6  17       11.30       15.60     21.93 o 
  10   6  17       35.26       35.71     18.92 o 
  11   6  17       47.29       51.38     21.05 o 
  12   6  17       47.80       36.42     22.46 o 
  13   6  17       54.57       95.31     26.88 o 
  14   6  17       20.76        0.89     23.71 o 
 -16   7  17        0.07       -5.85     32.17 o 
 -15   7  17        3.86       20.47     32.17 o 
 -14   7  17       17.83       38.01     32.17 o 
 -13   7  17        3.80        0.00     29.24 o 
 -12   7  17        4.39        2.92     29.24 o 
 -11   7  17        0.21       -9.69     16.16 o 
 -10   7  17        4.14       -5.85     17.54 o 
  -9   7  17        0.64      -11.70     17.54 o 
  -8   7  17        7.38       -7.31     12.41 o 
  -7   7  17        0.87        2.92     12.41 o 
  -6   7  17        2.94       -4.78     11.23 o 
  -5   7  17        0.09      -10.34     10.34 o 
  -4   7  17       32.18       28.44     11.23 o 
  -3   7  17       13.40       11.70     17.54 o 
  -2   7  17       38.84       73.10     23.39 o 
  -1   7  17       11.83        5.85     17.54 o 
   0   7  17        3.58       14.62     17.54 o 
   1   7  17       11.52        5.85     17.54 o 
   2   7  17        7.06        0.00     17.54 o 
   3   7  17       28.33       26.32     20.47 o 
   4   7  17       13.56       35.09     23.39 o 
   5   7  17        0.82       -5.85     20.47 o 
   6   7  17       48.75       49.71     26.32 o 
   7   7  17        0.35       18.62     18.92 o 
   8   7  17        0.32        1.08     18.92 o 
   9   7  17        1.80        2.92     32.17 o 
  10   7  17       21.72       23.39     35.09 o 
  11   7  17       20.46      -14.62     35.09 o 
  12   7  17        2.07      -18.94     19.92 o 
  13   7  17        2.69      -15.76     23.18 o 
 -15   8  17       95.68      108.19     43.86 o 
 -14   8  17       94.63       81.88     40.94 o 
 -13   8  17       11.74        5.85     32.17 o 
 -12   8  17       18.55       23.39     32.17 o 
  -9   8  17      222.24      246.01     23.71 o 
  -8   8  17       83.90       76.12     17.48 o 
  -7   8  17       82.61       94.44     16.16 o 
  -6   8  17      482.44      490.21     28.07 o 
  -5   8  17     1061.18     1049.77     64.33 o 
  -4   8  17        3.94       20.47     20.47 o 
  -3   8  17      337.70      397.68     40.94 o 
  -2   8  17       46.65       70.18     23.39 o 
  -1   8  17      705.90      652.09     49.71 o 
   0   8  17       17.57       35.09     23.39 o 
   1   8  17      433.50      462.02     43.86 o 
   2   8  17       26.33       29.24     23.39 o 
   3   8  17      479.65      424.00     43.86 o 
   4   8  17      209.82      242.70     38.01 o 
   5   8  17      324.01      409.38     46.79 o 
   6   8  17        0.19        8.77     23.39 o 
   7   8  17      103.63      131.59     35.09 o 
   8   8  17        0.13        0.00     26.32 o 
   9   8  17      762.54      897.71     76.03 o 
  10   8  17       37.65       23.39     38.01 o 
  11   8  17        0.11      -35.09     35.09 o 
  12   8  17        6.81        5.85     38.01 o 
 -14   9  17      126.55       99.42     43.86 o 
 -13   9  17       99.87      157.90     46.79 o 
 -10   9  17      166.30      137.44     32.17 o 
  -9   9  17        6.18       20.47     23.39 o 
  -8   9  17        1.35       10.12     13.32 o 
  -7   9  17      341.54      311.56     23.18 o 
  -6   9  17       10.37       26.32     20.47 o 
  -5   9  17       66.35       55.56     23.39 o 
  -4   9  17        0.00       20.47     20.47 o 
  -3   9  17        2.51       -2.92     17.54 o 
  -2   9  17      233.93      178.37     29.24 o 
  -1   9  17        0.90       20.47     20.47 o 
   0   9  17       10.01      -17.54     17.54 o 
   1   9  17        4.62       17.54     23.39 o 
   2   9  17      485.64      429.85     46.79 o 
   3   9  17        0.27       14.62     23.39 o 
   4   9  17        0.01      -20.47     20.47 o 
   5   9  17       23.26       23.39     26.32 o 
   6   9  17      240.94      236.86     43.86 o 
   7   9  17        2.22      -23.39     23.39 o 
   8   9  17        0.06      -23.39     23.39 o 
   9   9  17       25.71       46.79     35.09 o 
 -11  10  17       10.25       20.47     23.39 o 
 -10  10  17        0.02       14.62     20.47 o 
  -9  10  17       42.73       46.79     26.32 o 
  -8  10  17        0.00        5.85     20.47 o 
  -7  10  17      260.25      260.25     35.09 o 
  -6  10  17       92.30      102.35     29.24 o 
  -5  10  17        5.17      -17.54     17.54 o 
  -4  10  17        9.96        2.92     20.47 o 
  -3  10  17       52.20       52.63     23.39 o 
  -2  10  17       80.73       58.48     23.39 o 
  -1  10  17       50.00       20.47     23.39 o 
   0  10  17       30.52       35.09     23.39 o 
   1  10  17        0.69       -8.77     20.47 o 
   2  10  17       23.48        2.92     23.39 o 
   3  10  17        8.69       26.32     23.39 o 
   4  10  17      115.10       87.72     32.17 o 
   5  10  17       61.77       52.63     29.24 o 
   6  10  17       34.84       84.80     35.09 o 
   7  10  17        5.49        8.77     29.24 o 
   8  10  17       48.55       11.70     29.24 o 
   9  10  17        2.62        2.92     32.17 o 
 -10  11  17        4.97       11.70     20.47 o 
  -9  11  17        0.45       11.70     20.47 o 
  -8  11  17        1.07       26.32     23.39 o 
  -7  11  17       32.91       14.62     23.39 o 
  -6  11  17        0.06        8.77     20.47 o 
  -5  11  17      126.76      184.22     32.17 o 
  -4  11  17       52.51       43.86     26.32 o 
  -3  11  17      600.16      716.42     58.48 o 
  -2  11  17      197.16      166.68     32.17 o 
  -1  11  17        0.20      -14.62     23.39 o 
   0  11  17      120.26      178.37     35.09 o 
   1  11  17      444.82      502.95     49.71 o 
   2  11  17      152.60      134.51     32.17 o 
   3  11  17        8.85        5.85     26.32 o 
   4  11  17        2.34        5.85     26.32 o 
   5  11  17      104.36      114.04     35.09 o 
   6  11  17      123.50       73.10     35.09 o 
  -6  12  17        1.70       -5.85     20.47 o 
  -5  12  17        2.92        2.92     20.47 o 
  -4  12  17        0.83        5.85     20.47 o 
  -3  12  17        7.59       61.41     26.32 o 
  -2  12  17        1.28       11.70     23.39 o 
  -1  12  17        0.39      -14.62     20.47 o 
   0  12  17        0.07       -8.77     20.47 o 
   1  12  17       15.75       -8.77     23.39 o 
   2  12  17        6.51      -11.70     23.39 o 
   3  12  17        1.21      -14.62     23.39 o 
 -18   0  18        0.13        8.77     26.32 o 
 -16   0  18       65.69      105.27     32.17 o 
 -14   0  18     1259.62     1388.97     73.10 o 
 -12   0  18      199.15      260.28     24.81 o 
 -10   0  18      301.44      331.78     25.78 o 
  -8   0  18     2444.61     2627.90     63.48 o 
  -6   0  18      154.95      165.20     13.08 o 
  -4   0  18     6525.71     6649.79     93.16 o 
  -2   0  18     2307.48     2601.53     43.81 o 
   0   0  18    13791.28    13877.33    196.65 o 
   2   0  18      714.98      719.32     30.01 o 
   4   0  18    12350.49    12035.84    230.50 o 
   6   0  18     3714.12     3847.00    102.83 o 
   8   0  18      498.75      500.03     40.94 o 
  10   0  18      206.75      222.24     29.24 o 
  12   0  18      300.81      282.60     24.33 o 
  14   0  18      883.24      809.12     37.61 o 
 -19   1  18        1.84       -8.77     26.32 o 
 -18   1  18        2.74       10.23     20.68 o 
 -17   1  18        9.28       35.09     20.68 o 
 -16   1  18        0.87      -11.35     14.56 o 
 -15   1  18      123.08      117.37     17.95 o 
 -14   1  18       42.31       34.88     14.40 o 
 -13   1  18       46.15       25.19     18.19 o 
 -12   1  18       11.95       59.93     12.63 o 
 -11   1  18      211.16      187.21     15.30 o 
 -10   1  18       10.15       26.68     11.58 o 
  -9   1  18       80.40       79.70     13.61 o 
  -8   1  18        6.68       11.33      8.56 o 
  -7   1  18      139.49      124.09      9.97 o 
  -6   1  18      146.12      178.83      9.20 o 
  -5   1  18      342.81      298.26      9.39 o 
  -4   1  18       13.13       21.35      5.41 o 
  -3   1  18      516.66      509.70     11.61 o 
  -2   1  18        4.92        9.53      5.61 o 
  -1   1  18      540.88      505.08     14.23 o 
   0   1  18       66.50       63.05      7.47 o 
   1   1  18       83.80       56.90      8.53 o 
   2   1  18      257.69      241.82     12.50 o 
   3   1  18      592.59      532.21     17.47 o 
   4   1  18       19.30       11.74      9.58 o 
   5   1  18        0.03      -11.18     11.60 o 
   6   1  18      172.99      142.31     15.36 o 
   7   1  18      380.83      366.14     21.43 o 
   8   1  18      392.18      353.32     21.74 o 
   9   1  18        8.26       23.44     13.94 o 
  10   1  18        2.70        4.55     10.95 o 
  11   1  18       95.67      105.20     13.29 o 
  12   1  18       87.09      104.24     18.05 o 
  13   1  18        0.05       38.28     15.01 o 
  14   1  18        7.88       16.65     15.01 o 
  15   1  18       30.38       16.98     15.88 o 
 -19   2  18       10.42       38.01     29.24 o 
 -18   2  18       66.02       98.45     24.55 o 
 -17   2  18      132.22      104.42     24.55 o 
 -16   2  18      669.39      649.16     42.05 o 
 -15   2  18       15.36      -11.35     39.48 o 
 -14   2  18       46.65       49.71     18.27 o 
 -13   2  18        2.10        6.10     12.02 o 
 -12   2  18     1610.84     1615.12     41.90 o 
 -11   2  18      586.89      631.65     25.13 o 
 -10   2  18      279.09      257.83     19.09 o 
  -9   2  18      908.37      938.60     32.44 o 
  -8   2  18     1198.94     1155.99     35.84 o 
  -7   2  18     1076.46     1065.89     25.09 o 
  -6   2  18      771.70      743.29     18.92 o 
  -5   2  18      588.91      601.25     16.93 o 
  -4   2  18     1296.76     1263.97     20.58 o 
  -3   2  18      120.71      113.48      7.54 o 
  -2   2  18     2321.78     2390.67     31.78 o 
  -1   2  18     1071.15     1013.50     18.58 o 
   0   2  18        2.81       32.75      6.70 o 
   1   2  18       96.64      110.67      9.88 o 
   2   2  18     2698.66     2660.19     45.26 o 
   3   2  18      674.89      642.38     19.86 o 
   4   2  18      253.69      221.72     13.52 o 
   5   2  18      262.61      252.71     16.83 o 
   6   2  18       15.36       31.80     15.25 o 
   7   2  18       79.48       71.62     10.32 o 
   8   2  18     2698.10     2812.61     73.56 o 
   9   2  18      364.10      371.19     29.93 o 
  10   2  18      266.23      340.09     29.50 o 
  11   2  18       86.58       71.06     20.47 o 
  12   2  18      166.37      236.85     29.24 o 
  13   2  18      215.19      221.31     25.03 o 
  14   2  18      355.90      395.09     40.74 o
[truncated: 126,003 more chars]
